# Supplementary material for: Phosphatidylinositol-3-phosphate-dependent Klp98A recruitment regulates endosomal flux underlying developmental synaptic remodeling via Rab4
Source: J Cell Sci. 2026 Mar 27;139(6):jcs264782. doi: 10.1242/jcs.264782 (PMC13070254; doi:10.1242/jcs.264782)
Supplement: TableS2. — Raw data values for volume and intensity of Brp per hemisegment and segment-wise in A3-A6 from 72-90 hours AEL (Fig.1 D-E and fig. S1B-D) is organized in different sheets in the spreadsheet. [file joces-139-264782-TableS2.xlsx]

## Sheet: Intensity
	Bruchpilot intensity per hemisegment in A3-A6 segments using anti-Brp (nc82) and endogenously tagged Brp-GFP
		Brp Intensity: anti-Brp (A.U.)						Endogenously tagged Brp-GFP Intensity (A.U.)
		72 hours AEL	80 hours AEL	90 hours AEL				72 hours AEL	80 hours AEL	90 hours AEL
		34178438	22354815	50966424				15700000	7470000	28000000
		35797838	21266872	50533780				14300000	6710000	26600000
		37437633	22121420	53319704				16600000	6320000	27500000
		38963381	19211234	47673897				17200000	6320000	29500000
		41450592	25635810	41464831				15800000	10100000	26300000
		43326087	25687393	48098187				15800000	9750000	27900000
		45315357	29319114	60095096				16300000	9140000	30100000
		46705447	29082668	70296011				18800000	8960000	29800000
		27332506	24014803	46730057				21200000	12500000	23200000
		29792947	25135795	58958601				21500000	12000000	22800000
		29076916	24687829	51773028				23800000	12700000	24300000
		28921940	23333324	51692779				23600000	13500000	25100000
		25677571	25872100	49665352				22100000	13100000	24600000
		26425888	22485506	56385265				23000000	13400000	23700000
		26922576	24546733	60908374				21300000	13600000	24900000
		27856534	22456851	50861685				23000000	14100000	25500000
		28999388	24842833	40553018				26500000	14300000	23300000
		27719526	23427985	37649617				26400000	16800000	23300000
		23169177	21827174	37139184				25100000	15500000	27600000
		24902367	17587607	33933816				27500000	14400000	28500000
		28118230	24094987	53738685				26300000	15400000	26000000
		30407967	25000906	51757395				26200000	14700000	24900000
		28432957	24922208	54918201				25100000	14900000	26200000
		28165397	19926098	54937766				28200000		25700000
		34631752	24326719					24600000		19000000
		34754346	27298683					22100000		20100000
		39243711	28030153					24900000		20700000
		38783561	31580551					24600000		21500000
		34022928	25759250					22100000		18100000
		35861838	26130527					21200000		19700000
		36479184	23910455					24500000		21000000
		42951738	24003046					24100000		19900000
		30117215	31660082					20300000
		29421214	32795482					23800000
		28710159	27628631					25600000
		25999165	24353804					19000000
		32585814	26387060					23300000
		32657627	24517180					23900000
		31101038	24890930
		28954247	20721209

## Sheet: Volume
	Bruchpilot volume per hemisegment in A3-A6 segments using anti-Brp (nc82) and endogenously tagged Brp-GFP
		Brp volume: anti-Brp (µm3)						Endogenously tagged Brp-GFP volume (µm3)
		72 hours AEL	80 hours AEL	90 hours AEL				72 hours AEL	80 hours AEL	90 hours AEL
		16512	16188.2	31222.2				11288.9	12648.3	17400.8
		16625	14933.6	29518.5				9720.7	12141.6	16167
		16374.3	15629.4	30767.2				11839.6	12158	16848.8
		16655.7	14529.8	26309.4				12905.3	12932.1	17742.3
		16674.5	16708.8	25451.7				11476.9	12765.3	17042.2
		16112.4	15330.1	28817.3				11475	12595.6	17279.9
		16500.9	17472.6	29748.2				11682.6	12481.4	17332.9
		17195.8	17595	29648.1				13673	12912.2	18075.5
		16624.1	14554.1	22395.8				16527.8	11696.1	16613.8
		16524.1	14369.5	27581.3				16779.7	11166	16266.2
		16596.4	14403.6	24370.6				18374.6	11419.5	16891.8
		15939.2	13970.6	25339.3				18226	11852.8	17386.1
		15499.4	15510.2	20786.3				16874.7	9754	16903.1
		15264.1	13514.1	22936.1				17008.6	10308.9	16471.1
		15810.5	14581.8	25175.2				16207.8	10577.9	17005.4
		15757.1	13825.2	21304				17661	11095.5	17424.8
		15979.9	17227	19673.7				14002.8	12297.3	15036
		15205.2	16458.7	19267.1				14005.6	11881.4	14724.7
		13547.3	15990.4	19432.1				13570	11601.2	17113.3
		13474.3	13980.7	19030.8				14461.7	12063.6	18143.9
		15090.5	15572.8	22838.9				14985.1	11013.8	16248.5
		15983.2	16637.4	22615.7				14625.7	11145.2	15846.5
		15238	18104.8	22076.4				14114.4	11039.8	16150.5
		15170.8	15955.9	20210.2				15072.8		16394.2
		15848.5	16540.9					13424.3		18464.4
		16123.4	16750.6					12130		19429.8
		16413	15222.3					12918.4		20028.6
		15935.1	14973.3					13270.4		19805.5
		16132	16878.7					12165.1		18187.6
		16017.5	16196.3					11610		18486.1
		15108	14224					12606		19047.6
		16554.3	14002					12903.3		18693.3
		17167.6	14427.6					11786.2
		16619.8	15982.7					12665.6
		16035.6	14678.7					13078.3
		14823	14198.8					11233.3
		16652.9	13945.8					12515.5
		16918	13684.1					12481.3
		16075.3	15136.7
		16148.5	13565.3

## Sheet: Segment-wise intensity A3-A6
	Bruchpilot intensity segment-wise A3-A6 segments using anti-Brp (nc82)
		Brp Intensity: anti-Brp (A.U.) at 72 hours AEL						Brp Intensity: anti-Brp (A.U.) at 80 hours AEL						Brp Intensity: anti-Brp (A.U.) at 90 hours AEL
		A3	A4	A5	A6			A3	A4	A5	A6			A3	A4	A5	A6
		34178438	35797838	37437633	38963381			22354815	21266872	22121420	19211234			50966424	50533780	53319704	47673897
		41450592	43326087	45315357	46705447			25635810	25687393	29319114	29082668			41464831	48098187	60095096	70296011
		27332506	29792947	29076916	28921940			24014803	25135795	24687829	23333324			46730057	58958601	51773028	51692779
		25677571	26425888	26922576	27856534			25872100	22485506	24546733	22456851			49665352	56385265	60908374	50861685
		28999388	27719526	23169177	24902367			24842833	23427985	21827174	17587607			40553018	37649617	37139184	33933816
		28118230	30407967	28432957	28165397			24094987	25000906	24922208	19926098			53738685	51757395	54918201	54937766
		34631752	34754346	39243711	38783561			24326719	27298683	28030153	31580551
		34022928	35861838	36479184	42951738			25759250	26130527	23910455	24003046
		30117215	29421214	28710159	25999165			31660082	32795482	27628631	24353804
		32585814	32657627	31101038	28954247			26387060	24517180	24890930	20721209

## Sheet: Segment-wise volume A3-A6
	Bruchpilot volume segment-wise A3-A6 segments using anti-Brp (nc82)
		Brp volume: anti-Brp (µm3) at 72 hours AEL						Brp volume: anti-Brp (µm3) at 80 hours AEL						Brp volume: anti-Brp (µm3) at 90 hours AEL
		A3	A4	A5	A6			A3	A4	A5	A6			A3	A4	A5	A6
		16512	16625	16374.3	16655.7			16188.2	14933.6	15629.4	14529.8			31222.2	29518.5	30767.2	26309.4
		16674.5	16112.4	16500.9	17195.8			16708.8	15330.1	17472.6	17595			25451.7	28817.3	29748.2	29648.1
		16624.1	16524.1	16596.4	15939.2			14554.1	14369.6	14403.6	13970.6			22395.8	27581.3	24370.6	25339.3
		15499.4	15264.1	15810.5	15757.1			15510.2	13514.1	14581.8	13825.2			20786.3	22936.1	25175.2	21304
		15979.9	15205.2	13547.3	13474.3			17226.9	16458.6	15990.4	13980.7			19673.7	19267.1	19432.1	19030.9
		15090.5	15983.2	15238	15170.8			15572.8	16637.4	18104.8	15955.9			22838.9	22615.7	22076.4	20210.2
		15848.6	16123.4	16413	15935.1			16540.9	16750.6	15222.3	14973.3
		16132	16017.5	15108	16554.3			16878.7	16196.3	14224	14002
		17167.6	16619.8	16035.6	14823			14427.6	15982.7	14678.7	14198.8
		16652.9	16918	16075.3	16148.6			13945.8	13684.1	15136.7	13565.3
