# Supplementary material for: Phosphatidylinositol-3-phosphate-dependent Klp98A recruitment regulates endosomal flux underlying developmental synaptic remodeling via Rab4
Source: J Cell Sci. 2026 Mar 27;139(6):jcs264782. doi: 10.1242/jcs.264782 (PMC13070254; doi:10.1242/jcs.264782)
Supplement: TableS3. — Raw data values for volume and intensity of soluble GFP marked by chaGal4 per hemisegment in A3-A6 (Fig.1 F-H) is organized in different sheets in the spreadsheet. [file joces-139-264782-TableS3.xlsx]

## Sheet: Intensity
	Neuromere intensity for A3-A6 hemisegments using ChaGal4>GFP
		Neuromere intensity marked by GFP (A.U)
		72 hours AEL	80 hours AEL	90 hours AEL
		213907000	188633000	241639000
		247683000	214149000	230561000
		203786000	221012000	252344000
		177505000	174186000	232474000
		104810000	234852000	266884000
			243747000	334291000
			141041000
			167150000
			154486000

## Sheet: Volume
	Neuromere volume for A3-A6 hemisegments using ChaGal4>GFP
		Neuromere volume marked by GFP (µm3)
		72 hours AEL	80 hours AEL	90 hours AEL
		53387.4	75121	82178.5
		58294.8	85005.8	81764.7
		56587.7	72949.9	83777.9
		48144.4	51921.4	80887.4
		56401.9	87926.1	69748.5
			66456.1	76216
			75790.4
			67060.7
			67784.6
