# Supplementary material for: Phosphatidylinositol-3-phosphate-dependent Klp98A recruitment regulates endosomal flux underlying developmental synaptic remodeling via Rab4
Source: J Cell Sci. 2026 Mar 27;139(6):jcs264782. doi: 10.1242/jcs.264782 (PMC13070254; doi:10.1242/jcs.264782)
Supplement: TableS4. — Raw data values for density (intensity per unit volume) of Rab4 and Bruchpilot per hemisegment in A3-A6 (Fig. 2B). [file joces-139-264782-TableS4.xlsx]

## Sheet: Sheet1
	Density of Rab4 (anti-Rab4 antibody) vs Density of Bruchpilot (anti-Brp, nc82) from 72-90 hours AEL
	Density = Intensity / Volume
		Density of Rab4 (A.U. µm-3)							Density of Bruchpilot (A.U. µm-3)
		72 hours AEL	80 hours AEL	90 hours AEL					72 hours AEL	80 hours AEL	90 hours AEL
		7289.03	14029.5	12534.8					2069.91	1380.93	1632.38
		8584.57	15087.1	13765.7					2153.26	1424.09	1711.94
		7217.85	15033.9	12895.6					2286.37	1415.37	1733.01
		8149.96	14757.4	14412.5					2339.34	1322.19	1812.05
		7299.21	14776.6	13008.4					2485.86	1534.27	1629.16
		5897.68	14720.1	13934.2					2688.99	1675.62	1669.08
		6344.27	15023.9	12851					2746.24	1678	2020.12
		6542.82	14544.8	14503.2					2716.09	1652.89	2371.02
		7471.49	15983.1	13670.2					1644.15	1650.04	2086.55
		7088.51	15918.6	13057.9					1803	1749.24	2137.63
		7458.29	15974.4	12408.2					1752	1714.01	2124.41
		7084.89	15423.7	12708.2					1814.52	1670.18	2040.03
		5748.36	15611.9	13299.5					1656.68	1668.07	2389.33
		7498.06	15371.4	13436.8					1731.24	1663.85	2458.36
		5741.86	14906.5	12824.9					1702.83	1683.38	2419.38
		6245.07	15086.6	13203.6					1767.87	1624.34	2387.42
		6283.69	15172.3	14984.6					1814.74	1442.09	2061.28
		6180.63	16050.9	14851.7					1823.02	1423.44	1954.08
		6187.9	19264.6	14757.9					1710.24	1365.02	1911.23
		6715.33	18011.2	14398.2					1848.14	1257.99	1783.1
		6000.96	18462.9	14347.7					1863.3	1547.24	2352.94
		5874.92	17974.6	14369.7					1902.49	1502.69	2288.56
		5739.16	18170.9	15144					1865.92	1376.55	2487.64
		5689.75	18161.5	14171.9					1856.55	1248.82	2718.32
		7965.04	19355.1	15415.7					2185.17	1470.7
		7581.52	19840.7	15086.3					2155.53	1629.71
		7086.67	19399.6	14587.7					2391.01	1841.39
		6825.95	19609.7	14478.3					2433.85	2109.12
		6784.59	19243.5	14542.7					2109.04	1526.14
		6200.9	19580	13886.9					2238.92	1613.37
		6403.78	18871.1	14850.8					2414.56	1681
		6705.31	19490.3	13733.2					2594.6	1714.26
		6340.22	17424.2	12589.4					1754.31	2194.41
		6480.33	17155.8	13701.2					1770.25	2051.94
		6790.85	17415.4	10204.5					1790.41	1882.22
		6935.74	17608.5	12002.9					1753.98	1715.21
		6119.11	16669.3	9829.76					1956.76	1892.11
		6658.64	16708.5	9999.37					1930.35	1791.65
		7460.67	16209	10048.9					1934.71	1644.41
		7390.1	17419.5	10552.1					1792.99	1527.52
		8140.7	17783.3	12392.6
		8759.02	17444	10530.1
		8261.43	17846.1	12364
		8259.56	17406.5	11081.3
		7755.76	18031.1	12029.6
		7970.29	17967.8	11455.9
		8125.06	18170.5	12280.4
		7798.23	18075.8	11246.5
		8832.9	17563.8
		8325.3	15620.3
		8708.79	16189
		8613.19	15574.1
		7995.24	16101.5
		7851.09	15475.2
		7614.19	15996.3
		7401.25	15018.8
			16680.3
			16439.6
			16914.3
			16715.4
			16885.5
			17126.2
			17070.8
			17215
