# Supplementary material for: Phosphatidylinositol-3-phosphate-dependent Klp98A recruitment regulates endosomal flux underlying developmental synaptic remodeling via Rab4
Source: J Cell Sci. 2026 Mar 27;139(6):jcs264782. doi: 10.1242/jcs.264782 (PMC13070254; doi:10.1242/jcs.264782)
Supplement: TableS5. — Raw data values of percentage of Rab4 vesicles in the anterograde, retrograde, and stationary categories (fraction) at different developmental timepoints, in different conditions, or after a pharmacological or genetic perturbation (Fig. 2E, 3A, 4A, 5A, 5D, 7C and fig. S4B, S6C, S8E). [file joces-139-264782-TableS5.xlsx]

## Sheet: Sheet1
	Flux of Rab4 vesicles based on their net displacement (in 1 minute) from the starting point categorized into three different categories: Anterograde, Retrograde, and Stationary
		72 hours AEL					80 hours AEL					No Insulin/90 hours AEL					Insulin 1.7nM					Dilp2 17nM					Dilp2 170nM					Dilp5 17nM					Dilp5 170nM					InR-RNAi -1					InR-RNAi -2
		Anterograde	Retrograde	Stationary			Anterograde	Retrograde	Stationary			Anterograde	Retrograde	Stationary			Anterograde	Retrograde	Stationary			Anterograde	Retrograde	Stationary			Anterograde	Retrograde	Stationary			Anterograde	Retrograde	Stationary			Anterograde	Retrograde	Stationary			Anterograde	Retrograde	Stationary			Anterograde	Retrograde	Stationary
		36.36	50	13.64			55.56	40.74	3.704			41.18	52.94	5.882			80	20	0			52.38	42.86	4.762			60	40	0			47.73	50	2.273			45.95	51.35	2.703			36.11	61.11	2.778			26.42	67.92	5.66
		37.5	37.5	25			61.54	7.692	30.77			47.83	47.83	4.348			66.67	33.33	0			38.46	61.54	0			73.33	26.67	0			48.78	48.78	2.439			42.11	47.37	10.53			23.08	73.08	3.846			29.55	63.64	6.818
		44.44	55.56	0			66.67	23.81	9.524			35.29	58.82	5.882			68.42	31.58	0			60	40	0			58.62	41.38	0			48.57	48.57	2.857			43.75	56.25	0			37.5	54.17	8.333			38.24	55.88	5.882
		27.59	55.17	17.24			57.69	42.31	0			39.29	57.14	3.571			56.25	43.75	0			52.94	41.18	5.882			68.18	31.82	0			60.38	39.62	0			41.67	55.56	2.778			40.74	59.26	0			32.5	62.5	5
		30.77	53.85	15.38			59.09	31.82	9.091			50	44.44	5.556			55.56	44.44	0			60	33.33	6.667			46.67	46.67	6.667			43.24	56.76	0			52.27	45.45	2.273			44.44	55.56	0			32.26	61.29	6.452
		30.43	52.17	17.39			65.91	25	9.091			57.14	42.86	0			75	25	0			61.54	15.38	23.08			50	50	0			32.61	67.39	0			66.67	33.33	0			47.83	52.17	0			29.63	55.56	14.81
		18.18	59.09	22.73			69.23	26.92	3.846			70	10	20			53.33	46.67	0			61.9	33.33	4.762			62.5	37.5	0			44.9	48.98	6.122			74.07	25.93	0			50	50	0			20.51	74.36	5.128
		45.83	41.67	12.5			57.69	38.46	3.846			56	36	8			50	50	0			91.67	8.333	0			31.82	63.64	4.545			52.94	43.14	3.922			56.25	43.75	0			37.5	59.38	3.125			30	60	10
		21.43	71.43	7.143			40	40	20			57.14	42.86	0			60	40	0			46.43	50	3.571			71.43	23.81	4.762			48.65	51.35	0			46.67	46.67	6.667			45.16	54.84	0
							62.5	28.12	9.375			37.5	43.75	18.75			66.67	33.33	0			76.92	23.08	0			45.45	54.55	0			43.4	54.72	1.887			58.62	37.93	3.448			40.74	55.56	3.704
							64.71	26.47	8.824			74.07	22.22	3.704			53.85	46.15	0			55	40	5			56.76	43.24	0			48.65	45.95	5.405			57.14	39.29	3.571			50	46.67	3.333
							68.57	31.43	0			45.83	45.83	8.333			70	30	0			77.27	18.18	4.545			73.53	23.53	2.941			44.23	55.77	0			47.62	52.38	0			40	60	0
												41.18	47.06	11.76			33.33	60	6.667			75	8.333	16.67			52.94	47.06	0			45.61	54.39	0			50	50	0			40	56	4
												40	46.67	13.33			42.86	57.14	0			58.82	35.29	5.882			46.67	53.33	0			46.43	53.57	0			57.69	42.31	0			34.48	62.07	3.448
												50	50	0			50	50	0			41.67	58.33	0			57.14	42.86	0			53.57	42.86	3.571
												15.38	69.23	15.38			50	50	0			39.13	52.17	8.696			53.85	46.15	0			50	50	0
												21.05	73.68	5.263			66.67	33.33	0			55	40	5			76.92	23.08	0			44.9	53.06	2.041
												20	60	20			34.78	60.87	4.348			56.25	31.25	12.5			69.23	30.77	0			45.1	52.94	1.961
												71.43	28.57	0			30	70	0			50	42.86	7.143			62.5	37.5	0			50	48	2
												40	40	20			44.44	50	5.556			42.86	57.14	0								53.33	40	6.667
												44.44	55.56	0			53.33	46.67	0			50	50	0								34.21	60.53	5.263
												41.67	58.33	0			90.91	9.091	0			68.18	31.82	0								63.64	36.36	0
												41.18	52.94	5.882			76.92	23.08	0			52.94	47.06	0								44	52	4
												50	50	0			50	41.67	8.333			55.56	33.33	11.11								37.5	45.83	16.67
												50	50	0								79.17	20.83	0								48.57	51.43	0
												27.27	72.73	0								84.21	15.79	0								42.11	57.89	0
												50	50	0								57.14	42.86	0								50	31.25	18.75
												57.14	28.57	14.29								54.55	45.45	0								44.44	50	5.556
												66.67	33.33	0								43.48	56.52	0								72	28	0
												40	60	0								80	20	0								47.06	47.06	5.882
												55.56	44.44	0								67.74	32.26	0								52.63	47.37	0
												42.86	42.86	14.29								78.79	21.21	0								50	50	0
												33.33	66.67	0								70.59	29.41	0								51.16	44.19	4.651
												50	50	0								73.08	26.92	0								58.33	37.5	4.167
												42.86	57.14	0								69.23	30.77	0								45	55	0
												45.45	54.55	0								64.29	35.71	0
												66.67	33.33	0								57.89	42.11	0
												54.55	45.45	0								60	40	0
												46.15	46.15	7.692								86.67	13.33	0
												61.11	38.89	0								62.5	37.5	0
												54.55	36.36	9.091								70	30	0
												44.44	55.56	0								66.67	33.33	0
												42.86	50	7.143								70	30	0
												54.55	45.45	0								70.59	29.41	0
												66.67	33.33	0								78.95	21.05	0
																						77.78	22.22	0
