# Supplementary material for: Phosphatidylinositol-3-phosphate-dependent Klp98A recruitment regulates endosomal flux underlying developmental synaptic remodeling via Rab4
Source: J Cell Sci. 2026 Mar 27;139(6):jcs264782. doi: 10.1242/jcs.264782 (PMC13070254; doi:10.1242/jcs.264782)
Supplement: TableS6. — Raw data values of segmental run length (μm) of Rab4 vesicles in the anterograde and retrograde direction at different developmental timepoints, in different conditions, or after a pharmacological or genetic perturbation (Fig. 2F, S2A, 3B, 4B-C, 5B, E, 7D and fig. S3G, S4C-D, S5C, S6D-E, S8F-G, and S9C). [file joces-139-264782-TableS6.xlsx]

## Sheet: Sheet1
	Segmental run length values in µm
	72 hours AEL				80 hours AEL				No Insulin/90 hours AEL				Insulin 1.7nM				Dilp2 17nM				Dilp2 170nM				Dilp5 17nM				Dilp5 170nM				InR-RNAi-1				InR-RNAi-2				InR-CA				InR-CA + PI3K inhibitor				Pan-PI3K inhibitor
	Anterograde	Retrograde			Anterograde	Retrograde			Anterograde	Retrograde			Anterograde	Retrograde			Anterograde	Retrograde			Anterograde	Retrograde			Anterograde	Retrograde			Anterograde	Retrograde			Anterograde	Retrograde			Anterograde	Retrograde			Anterograde	Retrograde			Anterograde	Retrograde			Anterograde
	0.64	0.64			0.64	0.64			0.64	0.64			0.64	0.64			0.64	0.64			0.64	0.64			0.64	0.64			0.64	0.64			0.64	0.64			0.64	0.64			0.64	0.64			0.64	0.64			0.64
	0.64	0.64			0.64	0.64			0.64	0.64			0.64	0.64			0.64	0.64			0.64	0.64			0.64	0.64			0.64	0.64			0.64	0.64			0.64	0.64			0.64	0.64			0.64	0.64			0.64
	0.64	0.64			0.64	0.64			0.64	0.64			0.64	0.64			0.64	0.64			0.64	0.64			0.64	0.64			0.64	0.64			0.64	0.64			0.64	0.64			0.64	0.64			0.64	0.64			0.64
	0.64	0.64			0.64	0.64			0.64	0.64			0.64	0.64			0.64	0.64			0.64	0.64			0.64	0.64			0.64	0.64			0.64	0.64			0.64	0.64			0.64	0.64			0.64	0.64			0.64
	0.64	0.64			0.64	0.64			0.64	0.64			0.64	0.64			0.64	0.64			0.64	0.64			0.64	0.64			0.64	0.64			0.64	0.64			0.64	0.64			0.64	0.64			0.64	0.64			0.64
	0.64	0.64			0.64	0.64			0.64	0.64			0.64	0.64			0.64	0.64			0.64	0.64			0.64	0.64			0.64	0.64			0.64	0.64			0.64	0.64			0.64	0.64			0.64	0.64			0.64
	0.64	0.64			0.64	0.64			0.64	0.64			0.64	0.64			0.64	0.64			0.8	0.64			0.64	0.64			0.64	0.64			0.64	0.64			0.64	0.64			0.64	0.64			0.64	0.64			0.64
	0.64	0.64			0.64	0.64			0.64	0.64			0.64	0.64			0.64	0.64			0.8	0.64			0.64	0.64			0.64	0.64			0.64	0.64			0.64	0.64			0.64	0.64			0.64	0.64			0.64
	0.64	0.64			0.64	0.64			0.64	0.64			0.64	0.64			0.64	0.64			0.8	0.64			0.64	0.64			0.64	0.64			0.64	0.64			0.64	0.64			0.64	0.64			0.64	0.8			0.64
	0.64	0.64			0.64	0.64			0.64	0.64			0.64	0.64			0.64	0.64			0.8	0.8			0.64	0.64			0.64	0.64			0.64	0.64			0.64	0.64			0.64	0.64			0.64	0.8			0.64
	0.64	0.64			0.64	0.64			0.64	0.64			0.64	0.64			0.64	0.64			0.8	0.8			0.64	0.64			0.64	0.64			0.64	0.64			0.64	0.64			0.64	0.64			0.64	0.8			0.64
	0.64	0.64			0.64	0.64			0.64	0.64			0.64	0.64			0.64	0.64			0.8	0.8			0.64	0.64			0.64	0.64			0.64	0.64			0.64	0.64			0.64	0.64			0.8	0.8			0.64
	0.64	0.64			0.64	0.64			0.64	0.64			0.64	0.64			0.64	0.64			0.8	0.8			0.64	0.64			0.64	0.64			0.64	0.64			0.64	0.64			0.64	0.64			0.8	0.8			0.64
	0.64	0.64			0.64	0.64			0.64	0.64			0.64	0.64			0.64	0.64			0.8	0.8			0.64	0.64			0.64	0.64			0.64	0.64			0.64	0.64			0.64	0.64			0.8	0.8			0.64
	0.64	0.64			0.64	0.64			0.64	0.64			0.64	0.64			0.64	0.64			0.8	0.8			0.64	0.64			0.64	0.64			0.64	0.64			0.64	0.64			0.64	0.64			0.8	0.8			0.64
	0.64	0.64			0.64	0.64			0.64	0.64			0.64	0.64			0.64	0.64			0.96	0.8			0.64	0.64			0.64	0.64			0.64	0.64			0.64	0.64			0.64	0.8			0.8	0.8			0.64
	0.64	0.64			0.64	0.64			0.64	0.64			0.64	0.64			0.64	0.64			0.96	0.8			0.64	0.64			0.64	0.64			0.64	0.64			0.64	0.64			0.64	0.8			0.8	0.8			0.64
	0.64	0.64			0.64	0.64			0.64	0.64			0.64	0.64			0.64	0.64			0.96	0.8			0.64	0.64			0.64	0.64			0.64	0.64			0.64	0.64			0.64	0.8			0.8	0.96			0.64
	0.64	0.64			0.64	0.64			0.64	0.64			0.64	0.64			0.64	0.64			0.96	0.8			0.64	0.64			0.8	0.64			0.64	0.64			0.64	0.64			0.64	0.8			0.8	0.96			0.64
	0.64	0.64			0.64	0.64			0.64	0.64			0.64	0.64			0.64	0.64			0.96	0.8			0.64	0.64			0.8	0.64			0.64	0.64			0.64	0.64			0.8	0.8			0.8	0.96			0.64
	0.64	0.64			0.64	0.64			0.64	0.64			0.64	0.64			0.64	0.64			0.96	0.8			0.64	0.64			0.8	0.64			0.64	0.64			0.64	0.64			0.8	0.8			0.8	1.12			0.64
	0.64	0.64			0.64	0.64			0.64	0.64			0.64	0.64			0.64	0.64			0.96	0.8			0.64	0.64			0.8	0.64			0.64	0.64			0.64	0.64			0.8	0.8			0.8	1.12			0.64
	0.64	0.64			0.64	0.64			0.64	0.64			0.64	0.64			0.64	0.64			1.12	0.8			0.64	0.64			0.8	0.64			0.64	0.64			0.64	0.64			0.8	0.8			0.8	1.12			0.64
	0.64	0.64			0.64	0.64			0.64	0.64			0.64	0.64			0.64	0.64			1.12	0.96			0.64	0.64			0.8	0.64			0.64	0.64			0.64	0.64			0.8	0.8			0.96	1.12			0.64
	0.64	0.64			0.64	0.64			0.64	0.64			0.64	0.64			0.64	0.64			1.12	0.96			0.64	0.64			0.8	0.64			0.64	0.64			0.64	0.64			0.8	0.8			0.96	1.12			0.64
	0.64	0.64			0.64	0.64			0.64	0.64			0.64	0.64			0.64	0.64			1.12	0.96			0.64	0.64			0.8	0.8			0.64	0.64			0.64	0.64			0.8	0.8			0.96	1.12			0.64
	0.64	0.64			0.64	0.64			0.64	0.64			0.64	0.64			0.64	0.64			1.12	0.96			0.64	0.64			0.8	0.8			0.64	0.64			0.64	0.64			0.8	0.8			0.96	1.12			0.8
	0.64	0.64			0.64	0.64			0.64	0.64			0.64	0.64			0.64	0.64			1.12	0.96			0.64	0.64			0.8	0.8			0.64	0.64			0.64	0.64			0.8	0.8			0.96	1.12			0.8
	0.64	0.64			0.8	0.64			0.64	0.64			0.64	0.64			0.64	0.64			1.12	0.96			0.64	0.64			0.8	0.8			0.64	0.64			0.64	0.64			0.8	0.8			0.96	1.12			0.8
	0.64	0.64			0.8	0.64			0.64	0.64			0.64	0.64			0.64	0.64			1.12	0.96			0.64	0.64			0.8	0.8			0.64	0.64			0.64	0.64			0.8	0.8			0.96	1.12			0.8
	0.64	0.64			0.8	0.8			0.64	0.64			0.64	0.8			0.64	0.64			1.12	0.96			0.64	0.64			0.8	0.8			0.64	0.64			0.64	0.64			0.8	0.8			0.96	1.12			0.8
	0.64	0.64			0.8	0.8			0.64	0.64			0.64	0.8			0.64	0.64			1.12	0.96			0.64	0.64			0.8	0.8			0.64	0.64			0.64	0.64			0.8	0.8			0.96	1.12			0.8
	0.64	0.64			0.8	0.8			0.64	0.64			0.64	0.8			0.64	0.64			1.28	0.96			0.64	0.64			0.8	0.8			0.64	0.64			0.8	0.64			0.8	0.8			0.96	1.12			0.8
	0.64	0.64			0.8	0.8			0.64	0.64			0.64	0.8			0.64	0.64			1.28	0.96			0.64	0.64			0.8	0.8			0.64	0.64			0.8	0.64			0.8	0.8			0.96	1.12			0.8
	0.64	0.64			0.8	0.8			0.64	0.64			0.8	0.8			0.64	0.64			1.28	0.96			0.64	0.64			0.8	0.8			0.64	0.64			0.8	0.64			0.8	0.8			0.96	1.12			0.8
	0.64	0.64			0.8	0.8			0.64	0.64			0.8	0.8			0.64	0.64			1.28	0.96			0.64	0.64			0.8	0.8			0.64	0.64			0.8	0.64			0.8	0.8			0.96	1.12			0.8
	0.64	0.64			0.8	0.8			0.64	0.64			0.8	0.8			0.8	0.8			1.28	0.96			0.64	0.64			0.8	0.8			0.8	0.64			0.8	0.64			0.8	0.8			0.96	1.12			0.8
	0.8	0.64			0.8	0.8			0.64	0.64			0.8	0.8			0.8	0.8			1.28	0.96			0.64	0.64			0.8	0.8			0.8	0.64			0.8	0.64			0.8	0.8			0.96	1.12			0.8
	0.8	0.64			0.8	0.8			0.64	0.64			0.8	0.8			0.8	0.8			1.28	0.96			0.64	0.64			0.8	0.8			0.8	0.64			0.8	0.64			0.96	0.8			0.96	1.12			0.8
	0.8	0.64			0.8	0.8			0.64	0.64			0.8	0.8			0.8	0.8			1.44	0.96			0.64	0.64			0.8	0.8			0.8	0.64			0.8	0.64			0.96	0.8			0.96	1.12			0.8
	0.8	0.64			0.8	0.8			0.64	0.64			0.8	0.8			0.8	0.8			1.44	0.96			0.64	0.64			0.8	0.8			0.8	0.64			0.8	0.64			0.96	0.96			0.96	1.28			0.8
	0.8	0.64			0.8	0.8			0.64	0.64			0.8	0.8			0.8	0.8			1.44	1.12			0.64	0.64			0.8	0.8			0.8	0.64			0.8	0.64			0.96	0.96			0.96	1.28			0.8
	0.8	0.64			0.8	0.8			0.64	0.64			0.8	0.8			0.8	0.8			1.44	1.12			0.64	0.64			0.8	0.8			0.8	0.64			0.8	0.64			0.96	0.96			1.12	1.28			0.8
	0.8	0.64			0.8	0.8			0.64	0.64			0.8	0.8			0.8	0.8			1.44	1.12			0.64	0.64			0.8	0.8			0.8	0.64			0.8	0.64			0.96	0.96			1.12	1.28			0.8
	0.8	0.64			0.8	0.8			0.64	0.64			0.8	0.8			0.8	0.8			1.44	1.12			0.64	0.64			0.96	0.8			0.8	0.64			0.8	0.64			0.96	0.96			1.12	1.28			0.8
	0.8	0.64			0.8	0.8			0.64	0.64			0.8	0.8			0.8	0.8			1.44	1.12			0.64	0.64			0.96	0.8			0.8	0.64			0.8	0.64			0.96	0.96			1.12	1.28			0.8
	0.8	0.64			0.8	0.8			0.64	0.64			0.8	0.8			0.8	0.8			1.44	1.12			0.64	0.64			0.96	0.8			0.8	0.64			0.8	0.64			0.96	0.96			1.12	1.28			0.96
	0.8	0.64			0.8	0.8			0.64	0.64			0.8	0.8			0.8	0.8			1.44	1.12			0.64	0.64			0.96	0.8			0.8	0.64			0.8	0.64			0.96	0.96			1.12	1.28			0.96
	0.8	0.64			0.8	0.8			0.64	0.64			0.8	0.8			0.8	0.8			1.44	1.12			0.64	0.64			0.96	0.8			0.8	0.64			0.8	0.64			0.96	0.96			1.12	1.28			0.96
	0.8	0.64			0.8	0.8			0.64	0.64			0.8	0.8			0.8	0.8			1.6	1.12			0.64	0.64			0.96	0.8			0.8	0.64			0.8	0.64			0.96	0.96			1.12	1.28			0.96
	0.8	0.64			0.8	0.8			0.64	0.64			0.8	0.8			0.8	0.8			1.6	1.12			0.64	0.64			0.96	0.8			0.8	0.64			0.8	0.64			0.96	0.96			1.12	1.44			0.96
	0.8	0.64			0.8	0.8			0.64	0.64			0.8	0.8			0.8	0.8			1.6	1.12			0.64	0.64			0.96	0.8			0.8	0.64			0.8	0.64			0.96	0.96			1.12	1.44			0.96
	0.8	0.64			0.8	0.8			0.8	0.64			0.8	0.8			0.8	0.8			1.6	1.12			0.64	0.64			0.96	0.8			0.8	0.64			0.8	0.64			0.96	0.96			1.12	1.44			0.96
	0.8	0.8			0.8	0.8			0.8	0.64			0.8	0.8			0.8	0.8			1.6	1.12			0.64	0.64			0.96	0.8			0.8	0.64			0.8	0.64			0.96	0.96			1.12	1.44			0.96
	0.8	0.8			0.8	0.8			0.8	0.64			0.8	0.8			0.8	0.8			1.6	1.12			0.64	0.64			0.96	0.8			0.8	0.64			0.8	0.64			0.96	0.96			1.12	1.44			0.96
	0.8	0.8			0.8	0.8			0.8	0.64			0.8	0.8			0.8	0.8			1.6	1.12			0.64	0.64			0.96	0.8			0.8	0.64			0.8	0.64			1.12	0.96			1.28	1.44			0.96
	0.8	0.8			0.8	0.8			0.8	0.64			0.8	0.8			0.8	0.8			1.6	1.12			0.64	0.64			0.96	0.8			0.8	0.64			0.8	0.64			1.12	0.96			1.28	1.44			0.96
	0.8	0.8			0.8	0.8			0.8	0.64			0.8	0.8			0.8	0.8			1.76	1.12			0.64	0.64			0.96	0.8			0.8	0.64			0.8	0.64			1.12	0.96			1.28	1.44			0.96
	0.8	0.8			0.8	0.8			0.8	0.64			0.8	0.8			0.8	0.8			1.76	1.12			0.64	0.64			0.96	0.8			0.8	0.64			0.96	0.64			1.12	0.96			1.28	1.44			0.96
	0.8	0.8			0.8	0.8			0.8	0.64			0.8	0.8			0.8	0.8			1.76	1.12			0.64	0.64			0.96	0.96			0.8	0.64			0.96	0.64			1.12	0.96			1.28	1.44			0.96
	0.8	0.8			0.8	0.8			0.8	0.64			0.8	0.8			0.8	0.8			1.76	1.12			0.64	0.64			0.96	0.96			0.8	0.64			0.96	0.64			1.12	0.96			1.28	1.44			0.96
	0.8	0.8			0.8	0.96			0.8	0.64			0.8	0.8			0.8	0.8			1.76	1.12			0.64	0.64			0.96	0.96			0.8	0.64			0.96	0.64			1.12	0.96			1.28	1.44			0.96
	0.96	0.8			0.96	0.96			0.8	0.64			0.96	0.8			0.8	0.8			1.92	1.12			0.64	0.64			0.96	0.96			0.8	0.64			0.96	0.64			1.12	0.96			1.28	1.44			0.96
	0.96	0.8			0.96	0.96			0.8	0.64			0.96	0.8			0.96	0.8			1.92	1.12			0.64	0.64			0.96	0.96			0.8	0.8			0.96	0.64			1.12	0.96			1.28	1.44			0.96
	0.96	0.8			0.96	0.96			0.8	0.64			0.96	0.8			0.96	0.8			1.92	1.28			0.64	0.64			0.96	0.96			0.8	0.8			0.96	0.64			1.12	0.96			1.44	1.44			0.96
	0.96	0.8			0.96	0.96			0.8	0.64			0.96	0.96			0.96	0.8			1.92	1.28			0.64	0.64			0.96	0.96			0.8	0.8			0.96	0.64			1.12	0.96			1.44	1.44			0.96
	0.96	0.8			0.96	0.96			0.8	0.64			0.96	0.96			0.96	0.8			1.92	1.28			0.64	0.64			0.96	0.96			0.8	0.8			0.96	0.64			1.12	0.96			1.44	1.44			0.96
	0.96	0.8			0.96	0.96			0.8	0.64			0.96	0.96			0.96	0.8			1.92	1.28			0.64	0.64			0.96	0.96			0.8	0.8			0.96	0.64			1.12	0.96			1.44	1.44			0.96
	0.96	0.8			0.96	0.96			0.8	0.64			0.96	0.96			0.96	0.8			1.92	1.28			0.64	0.64			0.96	0.96			0.8	0.8			0.96	0.64			1.12	0.96			1.44	1.44			0.96
	0.96	0.8			0.96	0.96			0.8	0.64			0.96	0.96			0.96	0.8			1.92	1.28			0.64	0.64			0.96	0.96			0.8	0.8			0.96	0.64			1.12	0.96			1.44	1.44			0.96
	0.96	0.8			0.96	0.96			0.8	0.64			0.96	0.96			0.96	0.8			1.92	1.28			0.64	0.64			1.12	0.96			0.8	0.8			0.96	0.8			1.28	0.96			1.44	1.6			0.96
	0.96	0.8			0.96	0.96			0.8	0.64			0.96	0.96			0.96	0.8			2.08	1.28			0.64	0.64			1.12	0.96			0.8	0.8			0.96	0.8			1.28	0.96			1.44	1.6			0.96
	0.96	0.8			0.96	0.96			0.8	0.64			0.96	0.96			0.96	0.8			2.08	1.28			0.64	0.64			1.12	0.96			0.8	0.8			0.96	0.8			1.28	0.96			1.44	1.6			0.96
	0.96	0.8			0.96	0.96			0.8	0.64			0.96	0.96			0.96	0.8			2.08	1.28			0.64	0.64			1.12	0.96			0.96	0.8			0.96	0.8			1.28	0.96			1.6	1.6			0.96
	0.96	0.8			0.96	0.96			0.8	0.64			0.96	0.96			0.96	0.8			2.08	1.28			0.64	0.64			1.12	0.96			0.96	0.8			0.96	0.8			1.28	0.96			1.6	1.6			0.96
	0.96	0.8			0.96	0.96			0.8	0.64			0.96	0.96			0.96	0.96			2.24	1.28			0.64	0.64			1.12	0.96			0.96	0.8			0.96	0.8			1.28	0.96			1.6	1.6			0.96
	0.96	0.8			0.96	0.96			0.8	0.64			0.96	0.96			0.96	0.96			2.24	1.28			0.64	0.64			1.12	0.96			0.96	0.8			0.96	0.8			1.28	0.96			1.6	1.6			1.12
	0.96	0.8			0.96	0.96			0.8	0.8			0.96	0.96			0.96	0.96			2.24	1.28			0.64	0.64			1.12	0.96			0.96	0.8			0.96	0.8			1.28	1.12			1.6	1.6			1.12
	0.96	0.8			0.96	0.96			0.8	0.8			0.96	0.96			0.96	0.96			2.24	1.28			0.64	0.64			1.12	0.96			0.96	0.8			0.96	0.8			1.28	1.12			1.6	1.6			1.12
	0.96	0.8			0.96	0.96			0.8	0.8			0.96	0.96			0.96	0.96			2.24	1.28			0.64	0.64			1.12	0.96			0.96	0.8			0.96	0.8			1.28	1.12			1.6	1.6			1.12
	0.96	0.8			0.96	0.96			0.8	0.8			0.96	0.96			0.96	0.96			2.24	1.28			0.64	0.64			1.12	0.96			0.96	0.8			0.96	0.8			1.28	1.12			1.6	1.76			1.12
	0.96	0.8			0.96	0.96			0.8	0.8			0.96	0.96			0.96	0.96			2.24	1.28			0.64	0.64			1.12	0.96			0.96	0.8			0.96	0.8			1.28	1.12			1.6	1.76			1.12
	0.96	0.8			0.96	0.96			0.8	0.8			0.96	0.96			0.96	0.96			2.24	1.28			0.64	0.64			1.12	0.96			0.96	0.8			0.96	0.8			1.28	1.12			1.6	1.76			1.12
	0.96	0.8			0.96	0.96			0.8	0.8			0.96	0.96			0.96	0.96			2.4	1.28			0.64	0.64			1.12	0.96			0.96	0.8			0.96	0.8			1.28	1.12			1.6	1.76			1.12
	0.96	0.8			0.96	0.96			0.8	0.8			0.96	0.96			0.96	0.96			2.4	1.28			0.64	0.64			1.12	0.96			0.96	0.8			0.96	0.8			1.28	1.12			1.6	1.76			1.12
	0.96	0.8			0.96	0.96			0.8	0.8			0.96	0.96			0.96	0.96			2.4	1.44			0.64	0.64			1.12	0.96			0.96	0.8			0.96	0.8			1.44	1.12			1.76	1.76			1.12
	0.96	0.8			0.96	0.96			0.8	0.8			0.96	0.96			0.96	0.96			2.4	1.44			0.64	0.64			1.12	0.96			0.96	0.8			0.96	0.8			1.44	1.12			1.76	1.76			1.12
	0.96	0.8			0.96	0.96			0.8	0.8			0.96	0.96			0.96	0.96			2.4	1.44			0.64	0.64			1.12	0.96			0.96	0.8			0.96	0.8			1.44	1.12			1.76	1.76			1.12
	0.96	0.8			0.96	0.96			0.8	0.8			1.12	0.96			0.96	0.96			2.4	1.44			0.8	0.64			1.12	1.12			0.96	0.8			0.96	0.8			1.44	1.12			1.76	1.76			1.12
	0.96	0.8			0.96	0.96			0.8	0.8			1.12	0.96			0.96	0.96			2.4	1.44			0.8	0.64			1.12	1.12			0.96	0.8			1.12	0.8			1.44	1.12			1.76	1.92			1.12
	0.96	0.8			0.96	0.96			0.8	0.8			1.12	0.96			0.96	0.96			2.56	1.44			0.8	0.64			1.28	1.12			0.96	0.8			1.12	0.8			1.44	1.12			1.76	1.92			1.12
	0.96	0.8			0.96	0.96			0.8	0.8			1.12	0.96			0.96	0.96			2.56	1.44			0.8	0.64			1.28	1.12			0.96	0.8			1.12	0.8			1.44	1.12			1.76	1.92			1.12
	0.96	0.8			1.12	0.96			0.8	0.8			1.12	0.96			0.96	0.96			2.56	1.44			0.8	0.64			1.28	1.12			0.96	0.8			1.12	0.8			1.44	1.12			1.76	1.92			1.12
	0.96	0.8			1.12	0.96			0.8	0.8			1.12	0.96			0.96	0.96			2.72	1.44			0.8	0.64			1.28	1.12			0.96	0.8			1.12	0.8			1.44	1.12			1.76	1.92			1.12
	0.96	0.8			1.12	1.12			0.8	0.8			1.12	0.96			0.96	0.96			2.72	1.44			0.8	0.64			1.28	1.12			0.96	0.8			1.12	0.8			1.44	1.12			1.92	1.92			1.12
	0.96	0.8			1.12	1.12			0.8	0.8			1.12	0.96			0.96	0.96			2.72	1.44			0.8	0.64			1.28	1.12			0.96	0.8			1.12	0.8			1.44	1.12			1.92	1.92			1.12
	1.12	0.8			1.12	1.12			0.8	0.8			1.12	0.96			0.96	0.96			2.72	1.44			0.8	0.64			1.28	1.12			0.96	0.8			1.12	0.8			1.44	1.12			1.92	1.92			1.12
	1.12	0.8			1.12	1.12			0.8	0.8			1.12	0.96			0.96	0.96			2.72	1.6			0.8	0.64			1.28	1.12			0.96	0.8			1.12	0.8			1.6	1.12			1.92	1.92			1.12
	1.12	0.8			1.12	1.12			0.8	0.8			1.12	0.96			0.96	0.96			2.72	1.6			0.8	0.64			1.28	1.12			0.96	0.8			1.12	0.8			1.6	1.12			1.92	1.92			1.12
	1.12	0.8			1.12	1.12			0.8	0.8			1.12	0.96			0.96	0.96			2.72	1.6			0.8	0.64			1.28	1.12			0.96	0.8			1.12	0.8			1.6	1.12			1.92	1.92			1.28
	1.12	0.8			1.12	1.12			0.8	0.8			1.12	0.96			0.96	0.96			2.72	1.6			0.8	0.64			1.28	1.12			0.96	0.8			1.12	0.8			1.6	1.12			1.92	1.92			1.28
	1.12	0.8			1.12	1.12			0.96	0.8			1.12	0.96			0.96	0.96			2.88	1.6			0.8	0.64			1.28	1.12			0.96	0.8			1.12	0.8			1.6	1.12			1.92	1.92			1.28
	1.12	0.8			1.12	1.12			0.96	0.8			1.12	0.96			0.96	0.96			2.88	1.6			0.8	0.64			1.28	1.12			0.96	0.8			1.12	0.8			1.6	1.12			1.92	1.92			1.28
	1.12	0.8			1.12	1.12			0.96	0.8			1.12	0.96			1.12	0.96			2.88	1.6			0.8	0.64			1.28	1.12			0.96	0.8			1.12	0.8			1.6	1.12			1.92	1.92			1.28
	1.12	0.8			1.12	1.12			0.96	0.8			1.12	0.96			1.12	0.96			2.88	1.6			0.8	0.64			1.28	1.12			0.96	0.8			1.12	0.8			1.6	1.12			1.92	1.92			1.28
	1.12	0.8			1.12	1.12			0.96	0.8			1.12	0.96			1.12	0.96			3.04	1.6			0.8	0.8			1.28	1.12			0.96	0.8			1.12	0.8			1.6	1.28			1.92	1.92			1.28
	1.12	0.8			1.12	1.12			0.96	0.8			1.12	0.96			1.12	0.96			3.04	1.6			0.8	0.8			1.28	1.12			0.96	0.8			1.12	0.8			1.6	1.28			2.08	2.08			1.28
	1.12	0.8			1.12	1.12			0.96	0.8			1.12	0.96			1.12	0.96			3.04	1.6			0.8	0.8			1.28	1.12			0.96	0.8			1.12	0.8			1.6	1.28			2.08	2.08			1.28
	1.12	0.8			1.12	1.12			0.96	0.8			1.12	0.96			1.12	0.96			3.04	1.6			0.8	0.8			1.28	1.12			0.96	0.8			1.12	0.8			1.6	1.28			2.08	2.08			1.28
	1.12	0.8			1.12	1.12			0.96	0.8			1.12	0.96			1.12	0.96			3.04	1.6			0.8	0.8			1.28	1.12			0.96	0.8			1.12	0.8			1.6	1.28			2.08	2.08			1.28
	1.12	0.8			1.12	1.12			0.96	0.8			1.12	1.12			1.12	0.96			3.04	1.6			0.8	0.8			1.28	1.12			0.96	0.8			1.12	0.8			1.6	1.28			2.08	2.08			1.28
	1.12	0.8			1.12	1.12			0.96	0.8			1.12	1.12			1.12	0.96			3.04	1.6			0.8	0.8			1.28	1.12			0.96	0.8			1.12	0.8			1.6	1.28			2.08	2.08			1.28
	1.12	0.8			1.12	1.12			0.96	0.8			1.12	1.12			1.12	0.96			3.2	1.6			0.8	0.8			1.28	1.12			0.96	0.8			1.12	0.8			1.76	1.28			2.08	2.08			1.28
	1.12	0.96			1.12	1.12			0.96	0.8			1.12	1.12			1.12	0.96			3.2	1.6			0.8	0.8			1.28	1.12			0.96	0.8			1.12	0.8			1.76	1.28			2.08	2.08			1.28
	1.28	0.96			1.12	1.12			0.96	0.8			1.12	1.12			1.12	0.96			3.2	1.6			0.8	0.8			1.28	1.12			0.96	0.8			1.12	0.8			1.76	1.28			2.24	2.08			1.28
	1.28	0.96			1.28	1.12			0.96	0.8			1.12	1.12			1.12	0.96			3.2	1.6			0.8	0.8			1.44	1.12			0.96	0.8			1.12	0.8			1.76	1.28			2.24	2.08			1.28
	1.28	0.96			1.28	1.28			0.96	0.8			1.12	1.12			1.12	0.96			3.2	1.6			0.8	0.8			1.44	1.12			0.96	0.8			1.12	0.8			1.76	1.28			2.24	2.08			1.28
	1.28	0.96			1.28	1.28			0.96	0.8			1.12	1.12			1.12	0.96			3.2	1.6			0.8	0.8			1.44	1.12			0.96	0.8			1.12	0.8			1.76	1.28			2.24	2.08			1.28
	1.28	0.96			1.28	1.28			0.96	0.8			1.12	1.12			1.12	0.96			3.36	1.76			0.8	0.8			1.44	1.12			0.96	0.8			1.12	0.8			1.76	1.28			2.24	2.08			1.44
	1.28	0.96			1.28	1.28			0.96	0.8			1.12	1.12			1.12	0.96			3.36	1.76			0.8	0.8			1.44	1.12			0.96	0.8			1.12	0.8			1.76	1.28			2.24	2.08			1.44
	1.28	0.96			1.28	1.28			0.96	0.8			1.12	1.12			1.12	0.96			3.36	1.76			0.8	0.8			1.44	1.12			1.12	0.8			1.28	0.8			1.76	1.28			2.24	2.08			1.44
	1.28	0.96			1.28	1.28			0.96	0.8			1.12	1.12			1.12	0.96			3.36	1.76			0.8	0.8			1.44	1.12			1.12	0.8			1.28	0.8			1.76	1.28			2.24	2.24			1.44
	1.28	0.96			1.28	1.28			0.96	0.8			1.28	1.12			1.12	0.96			3.36	1.76			0.8	0.8			1.44	1.12			1.12	0.8			1.28	0.8			1.76	1.28			2.24	2.24			1.44
	1.28	0.96			1.28	1.28			0.96	0.8			1.28	1.12			1.12	0.96			3.36	1.76			0.8	0.8			1.44	1.12			1.12	0.8			1.28	0.8			1.76	1.28			2.4	2.24			1.44
	1.28	0.96			1.28	1.28			0.96	0.8			1.28	1.12			1.12	0.96			3.52	1.76			0.8	0.8			1.44	1.12			1.12	0.8			1.28	0.8			1.76	1.28			2.4	2.24			1.44
	1.28	0.96			1.28	1.28			0.96	0.8			1.28	1.12			1.12	0.96			3.52	1.76			0.8	0.8			1.44	1.12			1.12	0.8			1.28	0.8			1.92	1.28			2.4	2.24			1.44
	1.28	0.96			1.28	1.28			0.96	0.8			1.28	1.12			1.12	1.12			3.52	1.76			0.8	0.8			1.44	1.12			1.12	0.8			1.28	0.8			1.92	1.28			2.4	2.24			1.44
	1.28	0.96			1.28	1.28			0.96	0.8			1.28	1.12			1.12	1.12			3.52	1.76			0.8	0.8			1.44	1.12			1.12	0.8			1.28	0.8			1.92	1.28			2.4	2.24			1.44
	1.28	0.96			1.28	1.28			0.96	0.8			1.28	1.12			1.12	1.12			3.52	1.76			0.8	0.8			1.44	1.12			1.12	0.8			1.28	0.8			1.92	1.28			2.4	2.24			1.44
	1.28	0.96			1.28	1.28			0.96	0.8			1.28	1.12			1.12	1.12			3.52	1.92			0.8	0.8			1.44	1.12			1.12	0.8			1.28	0.8			1.92	1.28			2.4	2.24			1.44
	1.28	0.96			1.28	1.28			0.96	0.8			1.28	1.12			1.12	1.12			3.68	1.92			0.8	0.8			1.44	1.12			1.12	0.8			1.28	0.8			1.92	1.28			2.4	2.24			1.44
	1.28	0.96			1.28	1.28			0.96	0.8			1.28	1.12			1.12	1.12			3.68	1.92			0.8	0.8			1.44	1.12			1.12	0.8			1.28	0.8			1.92	1.28			2.4	2.24			1.44
	1.28	0.96			1.28	1.28			0.96	0.8			1.28	1.12			1.12	1.12			3.84	1.92			0.8	0.8			1.44	1.12			1.12	0.8			1.28	0.8			1.92	1.28			2.4	2.24			1.44
	1.28	0.96			1.28	1.28			0.96	0.8			1.28	1.12			1.12	1.12			3.84	1.92			0.8	0.8			1.44	1.28			1.12	0.8			1.28	0.8			1.92	1.28			2.56	2.24			1.6
	1.28	0.96			1.44	1.28			0.96	0.8			1.28	1.12			1.12	1.12			3.84	1.92			0.8	0.8			1.44	1.28			1.12	0.8			1.28	0.8			1.92	1.28			2.56	2.24			1.6
	1.28	0.96			1.44	1.28			0.96	0.8			1.28	1.12			1.12	1.12			4	1.92			0.8	0.8			1.44	1.28			1.12	0.96			1.28	0.8			1.92	1.28			2.56	2.4			1.6
	1.28	0.96			1.44	1.28			0.96	0.8			1.28	1.12			1.12	1.12			4.16	1.92			0.8	0.8			1.44	1.28			1.12	0.96			1.28	0.8			1.92	1.28			2.56	2.4			1.6
	1.28	0.96			1.44	1.28			0.96	0.8			1.28	1.12			1.12	1.12			4.16	1.92			0.8	0.8			1.44	1.28			1.12	0.96			1.28	0.8			1.92	1.28			2.56	2.4			1.6
	1.28	0.96			1.44	1.28			0.96	0.8			1.28	1.12			1.12	1.12			4.32	1.92			0.8	0.8			1.44	1.28			1.12	0.96			1.28	0.8			1.92	1.44			2.56	2.4			1.6
	1.28	0.96			1.44	1.28			0.96	0.8			1.28	1.12			1.28	1.12			4.32	1.92			0.8	0.8			1.44	1.28			1.12	0.96			1.28	0.8			1.92	1.44			2.56	2.4			1.6
	1.28	0.96			1.44	1.28			0.96	0.8			1.28	1.12			1.28	1.12			4.32	1.92			0.8	0.8			1.44	1.28			1.12	0.96			1.28	0.8			1.92	1.44			2.56	2.4			1.6
	1.28	0.96			1.44	1.28			0.96	0.8			1.28	1.12			1.28	1.12			4.32	1.92			0.8	0.8			1.44	1.28			1.12	0.96			1.28	0.8			1.92	1.44			2.56	2.4			1.6
	1.28	0.96			1.44	1.28			0.96	0.8			1.28	1.12			1.28	1.12			4.32	2.08			0.8	0.8			1.6	1.28			1.12	0.96			1.28	0.8			1.92	1.44			2.56	2.4			1.6
	1.28	0.96			1.44	1.28			0.96	0.8			1.28	1.12			1.28	1.12			4.32	2.08			0.8	0.8			1.6	1.28			1.12	0.96			1.28	0.8			1.92	1.44			2.56	2.4			1.6
	1.28	0.96			1.44	1.28			0.96	0.8			1.28	1.12			1.28	1.12			4.32	2.08			0.8	0.8			1.6	1.28			1.12	0.96			1.28	0.8			1.92	1.44			2.56	2.4			1.6
	1.28	0.96			1.44	1.28			0.96	0.8			1.28	1.12			1.28	1.12			4.32	2.08			0.8	0.8			1.6	1.28			1.12	0.96			1.44	0.8			1.92	1.44			2.56	2.4			1.6
	1.28	0.96			1.44	1.28			0.96	0.8			1.28	1.12			1.28	1.12			4.32	2.08			0.8	0.8			1.6	1.28			1.12	0.96			1.44	0.8			1.92	1.44			2.56	2.4			1.6
	1.28	0.96			1.44	1.44			0.96	0.8			1.28	1.12			1.28	1.12			4.32	2.08			0.8	0.8			1.6	1.28			1.12	0.96			1.44	0.8			2.08	1.44			2.72	2.56			1.76
	1.28	0.96			1.44	1.44			0.96	0.8			1.28	1.12			1.28	1.12			4.48	2.08			0.8	0.8			1.6	1.28			1.12	0.96			1.44	0.8			2.08	1.44			2.72	2.56			1.76
	1.44	0.96			1.44	1.44			0.96	0.8			1.28	1.12			1.28	1.12			4.48	2.08			0.8	0.8			1.6	1.28			1.12	0.96			1.44	0.8			2.08	1.44			2.72	2.56			1.76
	1.44	0.96			1.44	1.44			1.12	0.8			1.28	1.12			1.28	1.12			4.48	2.08			0.8	0.8			1.6	1.28			1.12	0.96			1.44	0.8			2.08	1.44			2.72	2.56			1.76
	1.44	0.96			1.44	1.44			1.12	0.8			1.28	1.12			1.28	1.12			4.48	2.08			0.8	0.8			1.6	1.28			1.12	0.96			1.44	0.8			2.08	1.44			2.72	2.56			1.76
	1.44	0.96			1.44	1.44			1.12	0.8			1.28	1.12			1.28	1.12			4.48	2.24			0.8	0.8			1.6	1.28			1.28	0.96			1.44	0.96			2.08	1.44			2.72	2.56			1.76
	1.44	0.96			1.6	1.44			1.12	0.8			1.44	1.12			1.28	1.12			4.48	2.24			0.8	0.8			1.6	1.28			1.28	0.96			1.44	0.96			2.08	1.44			2.72	2.56			1.76
	1.44	0.96			1.6	1.44			1.12	0.8			1.44	1.12			1.28	1.12			4.48	2.24			0.8	0.8			1.6	1.28			1.28	0.96			1.44	0.96			2.08	1.44			2.88	2.56			1.76
	1.44	0.96			1.6	1.44			1.12	0.8			1.44	1.12			1.28	1.12			4.64	2.24			0.8	0.8			1.6	1.28			1.28	0.96			1.44	0.96			2.08	1.44			2.88	2.56			1.76
	1.44	0.96			1.6	1.44			1.12	0.8			1.44	1.28			1.28	1.12			4.64	2.24			0.8	0.8			1.6	1.28			1.28	0.96			1.44	0.96			2.08	1.44			2.88	2.56			1.76
	1.44	0.96			1.6	1.44			1.12	0.8			1.44	1.28			1.28	1.12			4.64	2.24			0.8	0.8			1.6	1.28			1.28	0.96			1.44	0.96			2.08	1.44			2.88	2.56			1.76
	1.44	0.96			1.6	1.44			1.12	0.8			1.44	1.28			1.28	1.12			4.64	2.24			0.96	0.8			1.6	1.28			1.28	0.96			1.44	0.96			2.08	1.44			2.88	2.72			1.76
	1.44	0.96			1.6	1.44			1.12	0.8			1.44	1.28			1.28	1.12			4.64	2.24			0.96	0.8			1.6	1.28			1.28	0.96			1.44	0.96			2.08	1.44			2.88	2.72			1.76
	1.44	0.96			1.6	1.44			1.12	0.8			1.44	1.28			1.28	1.12			4.8	2.24			0.96	0.8			1.76	1.28			1.28	0.96			1.44	0.96			2.08	1.44			2.88	2.72			1.76
	1.44	0.96			1.6	1.44			1.12	0.8			1.44	1.28			1.28	1.12			4.8	2.24			0.96	0.8			1.76	1.44			1.28	0.96			1.44	0.96			2.08	1.44			2.88	2.72			1.76
	1.44	0.96			1.6	1.44			1.12	0.8			1.44	1.28			1.28	1.12			4.8	2.24			0.96	0.8			1.76	1.44			1.28	0.96			1.44	0.96			2.08	1.44			2.88	2.72			1.92
	1.44	0.96			1.6	1.44			1.12	0.8			1.44	1.28			1.28	1.12			4.8	2.24			0.96	0.8			1.76	1.44			1.28	0.96			1.44	0.96			2.08	1.44			2.88	2.72			1.92
	1.44	0.96			1.6	1.44			1.12	0.8			1.44	1.28			1.28	1.12			4.8	2.24			0.96	0.8			1.76	1.44			1.28	0.96			1.44	0.96			2.08	1.44			2.88	2.88			1.92
	1.44	0.96			1.6	1.44			1.12	0.8			1.44	1.28			1.28	1.12			4.8	2.4			0.96	0.8			1.76	1.44			1.28	0.96			1.44	0.96			2.08	1.44			2.88	2.88			1.92
	1.6	0.96			1.6	1.44			1.12	0.8			1.44	1.28			1.28	1.12			4.8	2.4			0.96	0.8			1.76	1.44			1.28	0.96			1.44	0.96			2.24	1.44			3.04	2.88			1.92
	1.6	0.96			1.6	1.44			1.12	0.96			1.44	1.28			1.28	1.12			4.96	2.4			0.96	0.8			1.76	1.44			1.28	0.96			1.44	0.96			2.24	1.44			3.04	2.88			1.92
	1.6	1.12			1.6	1.6			1.12	0.96			1.44	1.28			1.28	1.12			4.96	2.4			0.96	0.8			1.76	1.44			1.28	0.96			1.6	0.96			2.24	1.44			3.04	2.88			1.92
	1.6	1.12			1.6	1.6			1.12	0.96			1.44	1.28			1.28	1.12			5.12	2.4			0.96	0.8			1.76	1.44			1.28	0.96			1.6	0.96			2.24	1.44			3.04	2.88			1.92
	1.6	1.12			1.6	1.6			1.12	0.96			1.44	1.28			1.28	1.12			5.12	2.4			0.96	0.8			1.76	1.44			1.28	0.96			1.6	0.96			2.24	1.44			3.04	2.88			1.92
	1.6	1.12			1.6	1.6			1.12	0.96			1.44	1.28			1.44	1.12			5.12	2.4			0.96	0.8			1.76	1.44			1.28	0.96			1.6	0.96			2.24	1.44			3.04	2.88			1.92
	1.6	1.12			1.6	1.6			1.12	0.96			1.44	1.28			1.44	1.12			5.12	2.4			0.96	0.8			1.76	1.44			1.28	0.96			1.6	0.96			2.24	1.44			3.04	2.88			1.92
	1.6	1.12			1.6	1.6			1.12	0.96			1.44	1.28			1.44	1.12			5.28	2.4			0.96	0.8			1.76	1.44			1.28	0.96			1.6	0.96			2.24	1.6			3.04	2.88			1.92
	1.6	1.12			1.6	1.6			1.12	0.96			1.44	1.28			1.44	1.12			5.28	2.4			0.96	0.8			1.92	1.44			1.28	0.96			1.6	0.96			2.24	1.6			3.04	2.88			1.92
	1.6	1.12			1.6	1.6			1.12	0.96			1.44	1.28			1.44	1.12			5.28	2.4			0.96	0.8			1.92	1.44			1.28	0.96			1.6	0.96			2.24	1.6			3.04	3.04			1.92
	1.6	1.12			1.76	1.6			1.12	0.96			1.44	1.28			1.44	1.28			5.28	2.4			0.96	0.8			1.92	1.44			1.28	0.96			1.6	0.96			2.24	1.6			3.04	3.04			1.92
	1.6	1.12			1.76	1.6			1.12	0.96			1.44	1.28			1.44	1.28			5.28	2.56			0.96	0.8			1.92	1.44			1.28	0.96			1.6	0.96			2.24	1.6			3.2	3.04			2.08
	1.6	1.12			1.76	1.6			1.12	0.96			1.44	1.28			1.44	1.28			5.28	2.56			0.96	0.8			1.92	1.44			1.28	0.96			1.6	0.96			2.24	1.6			3.2	3.04			2.08
	1.6	1.12			1.76	1.6			1.12	0.96			1.44	1.28			1.44	1.28			5.28	2.56			0.96	0.8			1.92	1.44			1.28	0.96			1.6	0.96			2.4	1.6			3.2	3.04			2.08
	1.6	1.12			1.76	1.6			1.12	0.96			1.44	1.28			1.44	1.28			5.44	2.56			0.96	0.8			1.92	1.44			1.28	0.96			1.6	0.96			2.4	1.6			3.2	3.04			2.08
	1.6	1.12			1.76	1.6			1.12	0.96			1.44	1.28			1.44	1.28			5.44	2.56			0.96	0.8			1.92	1.44			1.28	0.96			1.6	0.96			2.4	1.6			3.2	3.04			2.08
	1.6	1.12			1.76	1.6			1.12	0.96			1.44	1.28			1.44	1.28			5.44	2.56			0.96	0.8			1.92	1.44			1.28	0.96			1.6	0.96			2.4	1.6			3.2	3.2			2.08
	1.6	1.12			1.76	1.6			1.12	0.96			1.44	1.28			1.44	1.28			5.44	2.56			0.96	0.8			1.92	1.44			1.28	0.96			1.6	0.96			2.4	1.6			3.2	3.2			2.08
	1.6	1.12			1.76	1.6			1.12	0.96			1.44	1.28			1.44	1.28			5.44	2.56			0.96	0.8			1.92	1.44			1.28	0.96			1.6	0.96			2.4	1.6			3.2	3.2			2.08
	1.76	1.12			1.76	1.6			1.12	0.96			1.44	1.28			1.44	1.28			5.44	2.56			0.96	0.8			1.92	1.44			1.28	0.96			1.6	0.96			2.4	1.6			3.2	3.2			2.08
	1.76	1.12			1.76	1.6			1.12	0.96			1.44	1.28			1.44	1.28			5.44	2.56			0.96	0.8			1.92	1.44			1.28	0.96			1.76	0.96			2.4	1.6			3.2	3.36			2.08
	1.76	1.12			1.76	1.6			1.12	0.96			1.44	1.28			1.44	1.28			5.6	2.56			0.96	0.8			2.08	1.44			1.28	0.96			1.76	0.96			2.4	1.6			3.2	3.36			2.08
	1.76	1.12			1.76	1.6			1.12	0.96			1.44	1.28			1.44	1.28			5.6	2.56			0.96	0.8			2.08	1.44			1.28	0.96			1.76	0.96			2.4	1.6			3.2	3.52			2.08
	1.76	1.12			1.76	1.6			1.12	0.96			1.44	1.28			1.44	1.28			5.6	2.56			0.96	0.8			2.08	1.44			1.28	0.96			1.76	0.96			2.4	1.6			3.36	3.52			2.08
	1.76	1.12			1.76	1.6			1.12	0.96			1.6	1.28			1.44	1.28			5.76	2.56			0.96	0.8			2.08	1.44			1.28	0.96			1.76	0.96			2.4	1.6			3.36	3.52			2.08
	1.76	1.12			1.92	1.6			1.12	0.96			1.6	1.28			1.44	1.28			5.92	2.56			0.96	0.8			2.08	1.6			1.28	0.96			1.76	0.96			2.56	1.6			3.36	3.52			2.08
	1.76	1.12			1.92	1.6			1.12	0.96			1.6	1.28			1.44	1.28			5.92	2.56			0.96	0.8			2.08	1.6			1.28	0.96			1.76	0.96			2.56	1.6			3.36	3.52			2.08
	1.76	1.12			1.92	1.6			1.12	0.96			1.6	1.28			1.44	1.28			5.92	2.56			0.96	0.8			2.08	1.6			1.28	0.96			1.76	0.96			2.56	1.6			3.36	3.68			2.08
	1.76	1.12			1.92	1.76			1.12	0.96			1.6	1.28			1.44	1.28			6.08	2.56			0.96	0.8			2.08	1.6			1.28	0.96			1.76	0.96			2.56	1.6			3.36	3.84			2.24
	1.76	1.12			1.92	1.76			1.12	0.96			1.6	1.28			1.44	1.28			6.08	2.72			0.96	0.8			2.08	1.6			1.28	0.96			1.76	0.96			2.56	1.6			3.36	3.84			2.24
	1.76	1.12			1.92	1.76			1.12	0.96			1.6	1.28			1.44	1.28			6.24	2.72			0.96	0.8			2.08	1.6			1.44	1.12			1.76	0.96			2.56	1.6			3.36	3.84			2.24
	1.76	1.12			1.92	1.76			1.12	0.96			1.6	1.28			1.44	1.28			6.24	2.72			0.96	0.8			2.08	1.6			1.44	1.12			1.76	0.96			2.56	1.6			3.36	3.84			2.24
	1.76	1.12			1.92	1.76			1.12	0.96			1.6	1.28			1.44	1.28			6.24	2.72			0.96	0.8			2.08	1.6			1.44	1.12			1.76	0.96			2.56	1.76			3.36	4			2.24
	1.92	1.12			1.92	1.76			1.12	0.96			1.6	1.28			1.44	1.28			6.24	2.72			0.96	0.8			2.08	1.6			1.44	1.12			1.76	0.96			2.56	1.76			3.52	4			2.24
	1.92	1.12			1.92	1.76			1.12	0.96			1.6	1.28			1.44	1.28			6.24	2.72			0.96	0.8			2.08	1.6			1.44	1.12			1.92	0.96			2.56	1.76			3.52	4			2.24
	1.92	1.12			1.92	1.76			1.12	0.96			1.6	1.28			1.44	1.28			6.4	2.72			0.96	0.8			2.08	1.6			1.44	1.12			1.92	0.96			2.56	1.76			3.52	4.16			2.24
	1.92	1.12			1.92	1.76			1.12	0.96			1.6	1.28			1.44	1.28			6.56	2.72			0.96	0.8			2.08	1.6			1.44	1.12			1.92	0.96			2.72	1.76			3.52	4.16			2.24
	1.92	1.12			1.92	1.76			1.12	0.96			1.6	1.44			1.6	1.28			6.56	2.72			0.96	0.8			2.08	1.6			1.44	1.12			1.92	0.96			2.72	1.76			3.52	4.16			2.24
	1.92	1.12			1.92	1.76			1.12	0.96			1.6	1.44			1.6	1.28			6.72	2.72			0.96	0.8			2.08	1.6			1.44	1.12			1.92	0.96			2.72	1.76			3.52	4.16			2.24
	1.92	1.12			1.92	1.76			1.12	0.96			1.6	1.44			1.6	1.28			6.72	2.72			0.96	0.96			2.24	1.6			1.44	1.12			1.92	0.96			2.72	1.76			3.52	4.16			2.24
	1.92	1.12			1.92	1.76			1.12	0.96			1.6	1.44			1.6	1.28			6.88	2.72			0.96	0.96			2.24	1.6			1.44	1.12			1.92	0.96			2.72	1.76			3.68	4.32			2.24
	1.92	1.12			2.08	1.76			1.28	0.96			1.6	1.44			1.6	1.28			6.88	2.88			0.96	0.96			2.24	1.6			1.44	1.12			1.92	0.96			2.72	1.76			3.68	4.32			2.24
	1.92	1.12			2.08	1.76			1.28	0.96			1.6	1.44			1.6	1.28			6.88	2.88			0.96	0.96			2.24	1.6			1.44	1.12			1.92	0.96			2.72	1.76			3.68	4.48			2.24
	1.92	1.12			2.08	1.76			1.28	0.96			1.6	1.44			1.6	1.28			6.88	2.88			0.96	0.96			2.24	1.6			1.44	1.12			1.92	0.96			2.72	1.76			3.68	4.48			2.24
	1.92	1.12			2.08	1.76			1.28	0.96			1.6	1.44			1.6	1.28			7.04	2.88			0.96	0.96			2.24	1.6			1.44	1.12			1.92	0.96			2.72	1.76			3.68	4.48			2.24
	1.92	1.12			2.08	1.76			1.28	0.96			1.6	1.44			1.6	1.28			7.36	2.88			0.96	0.96			2.24	1.6			1.44	1.12			1.92	0.96			2.72	1.76			3.68	4.64			2.4
	1.92	1.12			2.08	1.76			1.28	0.96			1.6	1.44			1.6	1.28			7.36	2.88			0.96	0.96			2.24	1.6			1.44	1.12			2.08	0.96			2.72	1.76			3.68	4.64			2.4
	2.08	1.12			2.08	1.76			1.28	0.96			1.6	1.44			1.6	1.28			7.36	2.88			0.96	0.96			2.24	1.6			1.44	1.12			2.08	0.96			2.72	1.76			3.68	4.96			2.4
	2.08	1.12			2.08	1.76			1.28	0.96			1.6	1.44			1.6	1.44			7.36	2.88			0.96	0.96			2.24	1.6			1.44	1.12			2.08	0.96			2.72	1.76			3.68	4.96			2.4
	2.08	1.28			2.08	1.76			1.28	0.96			1.76	1.44			1.6	1.44			7.36	2.88			0.96	0.96			2.24	1.6			1.44	1.12			2.08	0.96			2.88	1.76			3.84	4.96			2.4
	2.08	1.28			2.08	1.76			1.28	0.96			1.76	1.44			1.6	1.44			7.36	2.88			0.96	0.96			2.24	1.6			1.44	1.12			2.08	0.96			2.88	1.76			3.84	5.12			2.4
	2.08	1.28			2.08	1.92			1.28	0.96			1.76	1.44			1.6	1.44			7.52	2.88			0.96	0.96			2.24	1.6			1.44	1.12			2.08	0.96			2.88	1.76			3.84	5.12			2.4
	2.08	1.28			2.08	1.92			1.28	0.96			1.76	1.44			1.6	1.44			7.68	2.88			0.96	0.96			2.24	1.6			1.44	1.12			2.08	1.12			2.88	1.76			3.84	5.28			2.4
	2.08	1.28			2.08	1.92			1.28	0.96			1.76	1.44			1.6	1.44			7.68	2.88			0.96	0.96			2.24	1.6			1.44	1.12			2.08	1.12			2.88	1.76			3.84	5.44			2.4
	2.08	1.28			2.08	1.92			1.28	0.96			1.76	1.44			1.6	1.44			7.68	2.88			0.96	0.96			2.24	1.6			1.44	1.12			2.08	1.12			2.88	1.92			3.84				2.4
	2.08	1.28			2.08	1.92			1.28	0.96			1.76	1.44			1.6	1.44			8	3.04			0.96	0.96			2.24	1.6			1.44	1.12			2.08	1.12			2.88	1.92			3.84				2.4
	2.08	1.28			2.08	1.92			1.28	0.96			1.76	1.44			1.6	1.44			8	3.04			0.96	0.96			2.24	1.6			1.44	1.12			2.08	1.12			2.88	1.92			4				2.4
	2.24	1.28			2.08	1.92			1.28	0.96			1.76	1.44			1.6	1.44			8.16	3.04			0.96	0.96			2.24	1.6			1.6	1.12			2.08	1.12			3.04	1.92			4				2.4
	2.24	1.28			2.24	1.92			1.28	0.96			1.76	1.44			1.6	1.44			8.16	3.04			0.96	0.96			2.4	1.6			1.6	1.12			2.24	1.12			3.04	1.92			4				2.4
	2.24	1.28			2.24	1.92			1.28	0.96			1.76	1.44			1.6	1.44			8.16	3.04			0.96	0.96			2.4	1.76			1.6	1.12			2.24	1.12			3.04	1.92			4				2.56
	2.24	1.28			2.24	1.92			1.28	0.96			1.76	1.44			1.6	1.44			8.32	3.04			0.96	0.96			2.4	1.76			1.6	1.12			2.24	1.12			3.04	1.92			4				2.56
	2.24	1.28			2.24	1.92			1.28	0.96			1.76	1.44			1.6	1.44			8.32	3.04			0.96	0.96			2.4	1.76			1.6	1.12			2.24	1.12			3.04	1.92			4				2.56
	2.24	1.28			2.24	1.92			1.28	0.96			1.76	1.44			1.6	1.44			8.48	3.04			0.96	0.96			2.4	1.76			1.6	1.12			2.24	1.12			3.04	1.92			4				2.56
	2.24	1.28			2.24	1.92			1.28	0.96			1.76	1.44			1.6	1.44			8.48	3.04			0.96	0.96			2.4	1.76			1.6	1.12			2.24	1.12			3.04	1.92			4				2.56
	2.24	1.28			2.24	1.92			1.28	0.96			1.76	1.44			1.6	1.44			8.48	3.04			0.96	0.96			2.4	1.76			1.6	1.12			2.24	1.12			3.04	1.92			4.16				2.56
	2.24	1.28			2.24	1.92			1.28	0.96			1.76	1.44			1.6	1.44			8.64	3.04			0.96	0.96			2.4	1.76			1.6	1.12			2.24	1.12			3.04	1.92			4.16				2.56
	2.4	1.28			2.24	1.92			1.28	0.96			1.76	1.44			1.6	1.44			8.64	3.2			0.96	0.96			2.4	1.76			1.6	1.12			2.4	1.12			3.04	1.92			4.16				2.56
	2.4	1.28			2.24	1.92			1.28	0.96			1.76	1.44			1.6	1.44			8.64	3.2			0.96	0.96			2.56	1.76			1.6	1.12			2.4	1.12			3.04	1.92			4.16				2.56
	2.4	1.28			2.24	1.92			1.28	0.96			1.76	1.44			1.6	1.44			8.8	3.2			0.96	0.96			2.56	1.76			1.6	1.12			2.4	1.12			3.2	1.92			4.16				2.56
	2.4	1.28			2.24	2.08			1.28	0.96			1.76	1.44			1.6	1.44			8.8	3.2			0.96	0.96			2.56	1.76			1.6	1.12			2.4	1.12			3.2	1.92			4.16				2.56
	2.4	1.28			2.24	2.08			1.28	0.96			1.92	1.44			1.76	1.44			8.8	3.2			0.96	0.96			2.56	1.76			1.6	1.12			2.4	1.12			3.2	1.92			4.16				2.72
	2.4	1.28			2.24	2.08			1.28	0.96			1.92	1.44			1.76	1.44			8.96	3.2			0.96	0.96			2.56	1.76			1.6	1.12			2.4	1.12			3.2	1.92			4.16				2.72
	2.4	1.28			2.24	2.08			1.28	0.96			1.92	1.44			1.76	1.44			9.12	3.2			0.96	0.96			2.56	1.76			1.6	1.12			2.4	1.12			3.2	1.92			4.16				2.72
	2.4	1.28			2.24	2.08			1.28	0.96			1.92	1.44			1.76	1.44			9.28	3.2			0.96	0.96			2.56	1.76			1.6	1.12			2.56	1.12			3.2	1.92			4.16				2.72
	2.4	1.28			2.24	2.08			1.28	0.96			1.92	1.44			1.76	1.44			9.28	3.2			0.96	0.96			2.56	1.76			1.6	1.12			2.56	1.12			3.2	1.92			4.16				2.72
	2.4	1.28			2.24	2.08			1.28	0.96			1.92	1.44			1.76	1.44			9.44	3.2			0.96	0.96			2.56	1.76			1.6	1.12			2.56	1.12			3.2	1.92			4.32				2.72
	2.4	1.28			2.24	2.08			1.28	0.96			1.92	1.44			1.76	1.44			9.44	3.36			0.96	0.96			2.56	1.76			1.6	1.12			2.56	1.12			3.2	1.92			4.32				2.88
	2.4	1.28			2.24	2.08			1.28	1.12			1.92	1.44			1.76	1.44			9.6	3.36			0.96	0.96			2.56	1.76			1.6	1.12			2.56	1.12			3.2	1.92			4.32				2.88
	2.4	1.28			2.24	2.08			1.28	1.12			1.92	1.44			1.76	1.44			9.6	3.36			0.96	0.96			2.72	1.76			1.6	1.12			2.56	1.12			3.2	1.92			4.32				2.88
	2.4	1.28			2.24	2.08			1.28	1.12			1.92	1.44			1.76	1.44			9.76	3.36			0.96	0.96			2.72	1.76			1.6	1.12			2.56	1.12			3.2	1.92			4.32				2.88
	2.56	1.28			2.4	2.08			1.28	1.12			1.92	1.44			1.76	1.44			9.76	3.36			0.96	0.96			2.72	1.76			1.6	1.12			2.56	1.12			3.36	1.92			4.48				2.88
	2.56	1.44			2.4	2.08			1.44	1.12			1.92	1.44			1.76	1.44			9.76	3.36			0.96	0.96			2.72	1.76			1.6	1.12			2.72	1.12			3.36	1.92			4.48				2.88
	2.56	1.44			2.4	2.08			1.44	1.12			1.92	1.44			1.76	1.44			9.92	3.36			0.96	0.96			2.72	1.76			1.6	1.12			2.72	1.12			3.36	2.08			4.48				2.88
	2.56	1.44			2.4	2.08			1.44	1.12			1.92	1.44			1.76	1.44			9.92	3.36			0.96	0.96			2.72	1.76			1.6	1.12			2.88	1.12			3.36	2.08			4.48				2.88
	2.56	1.44			2.4	2.08			1.44	1.12			1.92	1.44			1.76	1.44			9.92	3.36			0.96	0.96			2.72	1.76			1.6	1.12			2.88	1.12			3.36	2.08			4.48				2.88
	2.56	1.44			2.4	2.08			1.44	1.12			1.92	1.44			1.76	1.44			10.24	3.36			0.96	0.96			2.72	1.92			1.6	1.12			2.88	1.12			3.36	2.08			4.48				3.04
	2.72	1.44			2.4	2.24			1.44	1.12			1.92	1.44			1.76	1.44			10.24	3.36			0.96	0.96			2.72	1.92			1.6	1.12			2.88	1.12			3.36	2.08			4.48				3.04
	2.72	1.44			2.4	2.24			1.44	1.12			1.92	1.6			1.76	1.44			10.4	3.36			0.96	0.96			2.72	1.92			1.6	1.12			2.88	1.12			3.36	2.08			4.48				3.04
	2.72	1.44			2.4	2.24			1.44	1.12			1.92	1.6			1.76	1.44			10.56	3.52			0.96	0.96			2.72	1.92			1.6	1.12			2.88	1.12			3.36	2.08			4.64				3.04
	2.72	1.44			2.4	2.24			1.44	1.12			1.92	1.6			1.76	1.44			10.72	3.52			0.96	0.96			2.72	1.92			1.76	1.12			2.88	1.12			3.36	2.08			4.64				3.04
	2.88	1.44			2.4	2.24			1.44	1.12			1.92	1.6			1.76	1.44			10.72	3.52			0.96	0.96			2.72	1.92			1.76	1.12			3.04	1.12			3.36	2.08			4.64				3.2
	2.88	1.44			2.4	2.24			1.44	1.12			1.92	1.6			1.76	1.6			11.04	3.52			1.12	0.96			2.72	1.92			1.76	1.12			3.04	1.12			3.36	2.08			4.64				3.2
	2.88	1.44			2.56	2.24			1.44	1.12			1.92	1.6			1.76	1.6			11.52	3.52			1.12	0.96			2.88	1.92			1.76	1.12			3.04	1.12			3.36	2.08			4.64				3.2
	3.04	1.44			2.56	2.24			1.44	1.12			1.92	1.6			1.76	1.6			11.68	3.52			1.12	0.96			2.88	1.92			1.76	1.12			3.04	1.12			3.52	2.08			4.8				3.2
	3.04	1.44			2.56	2.24			1.44	1.12			1.92	1.6			1.76	1.6			11.84	3.52			1.12	0.96			2.88	1.92			1.76	1.28			3.04	1.12			3.52	2.08			4.8				3.2
	3.04	1.44			2.56	2.24			1.44	1.12			1.92	1.6			1.76	1.6			11.84	3.68			1.12	0.96			2.88	1.92			1.76	1.28			3.04	1.12			3.52	2.08			4.8				3.2
	3.04	1.44			2.56	2.4			1.44	1.12			1.92	1.6			1.76	1.6			12	3.68			1.12	0.96			2.88	1.92			1.76	1.28			3.04	1.12			3.52	2.08			4.8				3.2
	3.04	1.44			2.56	2.4			1.44	1.12			1.92	1.6			1.76	1.6			12	3.68			1.12	0.96			2.88	1.92			1.76	1.28			3.04	1.12			3.52	2.08			4.8				3.36
	3.2	1.44			2.56	2.4			1.44	1.12			1.92	1.6			1.76	1.6			12.16	3.68			1.12	0.96			2.88	1.92			1.76	1.28			3.04	1.12			3.52	2.08			4.8				3.36
	3.2	1.44			2.56	2.4			1.44	1.12			1.92	1.6			1.76	1.6			12.16	3.68			1.12	0.96			2.88	1.92			1.76	1.28			3.04	1.12			3.52	2.24			4.96				3.36
	3.2	1.44			2.56	2.4			1.44	1.12			1.92	1.6			1.76	1.6			12.16	3.68			1.12	0.96			2.88	1.92			1.76	1.28			3.04	1.12			3.68	2.24			4.96				3.36
	3.36	1.44			2.56	2.4			1.44	1.12			1.92	1.6			1.76	1.6			12.48	3.68			1.12	0.96			2.88	1.92			1.76	1.28			3.04	1.12			3.68	2.24			4.96				3.36
	3.36	1.44			2.56	2.4			1.44	1.12			1.92	1.6			1.76	1.6			12.48	3.68			1.12	0.96			2.88	1.92			1.76	1.28			3.2	1.12			3.68	2.24			4.96				3.36
	3.36	1.44			2.56	2.4			1.44	1.12			1.92	1.6			1.76	1.6			12.48	3.68			1.12	0.96			2.88	1.92			1.76	1.28			3.2	1.12			3.68	2.24			4.96				3.52
	3.52	1.44			2.56	2.4			1.44	1.12			1.92	1.6			1.92	1.6			13.28	3.68			1.12	0.96			2.88	1.92			1.76	1.28			3.36	1.12			3.68	2.24			5.12				3.52
	3.52	1.44			2.56	2.4			1.44	1.12			1.92	1.6			1.92	1.6			13.44	3.84			1.12	0.96			2.88	1.92			1.76	1.28			3.36	1.12			3.68	2.24			5.12				3.52
	3.68	1.44			2.56	2.56			1.44	1.12			1.92	1.6			1.92	1.6			14.4	3.84			1.12	0.96			3.04	1.92			1.76	1.28			3.36	1.12			3.68	2.24			5.12				3.68
	3.68	1.44			2.72	2.56			1.44	1.12			1.92	1.6			1.92	1.6			14.56	3.84			1.12	0.96			3.04	1.92			1.76	1.28			3.36	1.12			3.68	2.24			5.12				3.68
	3.68	1.44			2.72	2.56			1.44	1.12			1.92	1.6			1.92	1.6				4			1.12	0.96			3.04	2.08			1.76	1.28			3.36	1.12			3.68	2.24			5.12				3.68
	3.68	1.44			2.72	2.56			1.44	1.12			2.08	1.6			1.92	1.6				4			1.12	0.96			3.04	2.08			1.76	1.28			3.52	1.12			3.68	2.24			5.12				3.68
	3.68	1.44			2.72	2.56			1.44	1.12			2.08	1.6			1.92	1.6				4			1.12	0.96			3.04	2.08			1.76	1.28			3.52	1.12			3.68	2.24			5.12				3.84
	3.84	1.44			2.72	2.56			1.44	1.12			2.08	1.6			1.92	1.6				4			1.12	0.96			3.04	2.08			1.76	1.28			3.52	1.12			3.84	2.24			5.28				3.84
	3.84	1.44			2.72	2.56			1.44	1.12			2.08	1.6			1.92	1.6				4			1.12	0.96			3.04	2.08			1.76	1.28			3.52	1.12			3.84	2.24			5.28				3.84
	4	1.44			2.72	2.56			1.44	1.12			2.08	1.6			1.92	1.6				4			1.12	0.96			3.04	2.08			1.76	1.28			3.52	1.28			3.84	2.24			5.28				3.84
	4	1.44			2.72	2.56			1.44	1.12			2.08	1.6			1.92	1.6				4			1.12	0.96			3.04	2.08			1.76	1.28			3.68	1.28			3.84	2.24			5.44				3.84
	4	1.44			2.72	2.72			1.44	1.12			2.08	1.6			1.92	1.6				4			1.12	0.96			3.04	2.08			1.92	1.28			3.68	1.28			3.84	2.24			5.44				4
	4.16	1.6			2.72	2.72			1.44	1.12			2.08	1.6			1.92	1.6				4			1.12	0.96			3.04	2.08			1.92	1.28			3.68	1.28			3.84	2.24			5.44				4
	4.16	1.6			2.72	2.72			1.44	1.12			2.08	1.6			1.92	1.6				4			1.12	0.96			3.04	2.08			1.92	1.28			3.68	1.28			3.84	2.24			5.44				4
	4.16	1.6			2.88	2.72			1.44	1.12			2.08	1.6			1.92	1.6				4.16			1.12	0.96			3.04	2.08			1.92	1.28			3.84	1.28			3.84	2.24			5.44				4
	4.16	1.6			2.88	2.72			1.44	1.12			2.08	1.6			1.92	1.6				4.16			1.12	0.96			3.04	2.08			1.92	1.28			3.84	1.28			3.84	2.24			5.44				4
	4.48	1.6			2.88	2.72			1.44	1.12			2.08	1.6			1.92	1.6				4.16			1.12	0.96			3.04	2.08			1.92	1.28			3.84	1.28			3.84	2.24			5.6				4
	4.48	1.6			2.88	2.72			1.44	1.12			2.08	1.6			1.92	1.6				4.16			1.12	0.96			3.04	2.08			1.92	1.28			4	1.28			4	2.24			5.6				4
	4.48	1.6			2.88	2.88			1.44	1.12			2.08	1.6			1.92	1.6				4.16			1.12	0.96			3.04	2.08			1.92	1.28			4	1.28			4	2.24			5.6				4.16
	4.48	1.6			2.88	2.88			1.6	1.12			2.08	1.6			1.92	1.6				4.16			1.12	0.96			3.04	2.08			1.92	1.28			4	1.28			4	2.4			5.6				4.16
	4.64	1.6			2.88	2.88			1.6	1.12			2.08	1.6			1.92	1.6				4.32			1.12	0.96			3.2	2.08			1.92	1.28			4.16	1.28			4	2.4			5.6				4.16
	4.64	1.6			2.88	2.88			1.6	1.12			2.08	1.6			1.92	1.6				4.32			1.12	0.96			3.2	2.08			1.92	1.28			4.32	1.28			4	2.4			5.6				4.16
	4.64	1.6			2.88	3.04			1.6	1.12			2.08	1.6			1.92	1.6				4.32			1.12	1.12			3.2	2.08			1.92	1.28			4.48	1.28			4	2.4			5.6				4.32
	4.64	1.6			2.88	3.04			1.6	1.12			2.08	1.6			1.92	1.6				4.32			1.12	1.12			3.2	2.08			1.92	1.28			4.48	1.28			4.16	2.4			5.6				4.32
	4.8	1.6			2.88	3.04			1.6	1.12			2.08	1.6			1.92	1.6				4.32			1.12	1.12			3.2	2.08			1.92	1.28			4.64	1.28			4.16	2.4			5.76				4.32
	4.96	1.6			2.88	3.04			1.6	1.12			2.08	1.6			1.92	1.6				4.32			1.12	1.12			3.2	2.08			1.92	1.28			4.64	1.28			4.16	2.4			5.76				4.32
	4.96	1.6			2.88	3.04			1.6	1.12			2.08	1.6			1.92	1.6				4.32			1.12	1.12			3.2	2.08			1.92	1.28			4.64	1.28			4.16	2.4			5.76				4.48
	4.96	1.6			2.88	3.04			1.6	1.12			2.08	1.6			1.92	1.6				4.32			1.12	1.12			3.2	2.08			1.92	1.28			4.64	1.28			4.16	2.4			5.76				4.48
	5.12	1.6			2.88	3.04			1.6	1.12			2.24	1.6			1.92	1.6				4.48			1.12	1.12			3.2	2.24			1.92	1.28			4.64	1.28			4.16	2.4			5.76				4.48
	5.44	1.6			2.88	3.04			1.6	1.12			2.24	1.6			1.92	1.6				4.48			1.12	1.12			3.2	2.24			1.92	1.28			4.8	1.28			4.16	2.4			5.76				4.64
	5.44	1.6			2.88	3.04			1.6	1.12			2.24	1.76			1.92	1.6				4.48			1.12	1.12			3.2	2.24			1.92	1.28			4.8	1.28			4.16	2.4			5.76				4.64
	5.44	1.6			2.88	3.04			1.6	1.12			2.24	1.76			1.92	1.6				4.64			1.12	1.12			3.36	2.24			1.92	1.28			4.96	1.28			4.16	2.4			5.76				4.8
	5.6	1.6			2.88	3.04			1.6	1.12			2.24	1.76			1.92	1.6				4.64			1.12	1.12			3.36	2.24			1.92	1.28			4.96	1.28			4.16	2.4			5.76				4.8
	5.92	1.6			2.88	3.04			1.6	1.12			2.24	1.76			1.92	1.6				4.64			1.12	1.12			3.36	2.24			1.92	1.28			5.12	1.28			4.16	2.4			5.76				4.8
	6.24	1.6			3.04	3.04			1.6	1.12			2.24	1.76			1.92	1.6				4.8			1.12	1.12			3.36	2.24			1.92	1.28			5.28	1.28			4.16	2.4			5.92				4.8
	6.24	1.6			3.04	3.2			1.6	1.12			2.24	1.76			1.92	1.6				4.8			1.12	1.12			3.36	2.24			1.92	1.28			5.28	1.28			4.16	2.4			5.92				4.8
	6.72	1.6			3.04	3.2			1.6	1.12			2.24	1.76			1.92	1.6				4.8			1.12	1.12			3.36	2.24			1.92	1.28			5.28	1.28			4.16	2.4			5.92				4.96
	8.64	1.76			3.04	3.2			1.6	1.12			2.24	1.76			1.92	1.6				4.8			1.12	1.12			3.36	2.24			1.92	1.28			5.6	1.28			4.32	2.4			5.92				5.12
	9.6	1.76			3.04	3.36			1.6	1.12			2.24	1.76			1.92	1.6				4.8			1.12	1.12			3.36	2.24			1.92	1.28			5.6	1.28			4.32	2.4			5.92				5.28
	9.92	1.76			3.04	3.36			1.6	1.12			2.24	1.76			1.92	1.6				4.96			1.12	1.12			3.36	2.24			1.92	1.44			5.76	1.28			4.32	2.4			5.92				5.28
	12	1.76			3.04	3.36			1.6	1.12			2.24	1.76			2.08	1.6				4.96			1.12	1.12			3.36	2.24			1.92	1.44			6.08	1.28			4.32	2.4			6.08				5.28
	13.44	1.76			3.04	3.52			1.6	1.12			2.24	1.76			2.08	1.6				4.96			1.12	1.12			3.36	2.24			1.92	1.44			6.4	1.28			4.32	2.4			6.08				5.44
		1.76			3.04	3.52			1.6	1.28			2.24	1.76			2.08	1.6				5.12			1.12	1.12			3.36	2.24			1.92	1.44			6.56	1.28			4.32	2.4			6.08				5.44
		1.76			3.04	3.52			1.6	1.28			2.24	1.76			2.08	1.6				5.12			1.12	1.12			3.52	2.24			1.92	1.44			6.56	1.28			4.32	2.4			6.24				5.44
		1.76			3.04	3.52			1.6	1.28			2.24	1.76			2.08	1.76				5.12			1.12	1.12			3.52	2.24			1.92	1.44			6.56	1.28			4.32	2.4			6.24				5.44
		1.76			3.04	3.68			1.6	1.28			2.24	1.76			2.08	1.76				5.12			1.12	1.12			3.52	2.24			2.08	1.44			6.72	1.28			4.48	2.56			6.24				5.6
		1.76			3.04	3.68			1.6	1.28			2.24	1.76			2.08	1.76				5.12			1.12	1.12			3.52	2.24			2.08	1.44			6.88	1.28			4.48	2.56			6.24				5.6
		1.76			3.04	3.84			1.6	1.28			2.24	1.76			2.08	1.76				5.28			1.12	1.12			3.52	2.24			2.08	1.44			6.88	1.28			4.48	2.56			6.24				5.6
		1.76			3.2	3.84			1.6	1.28			2.24	1.76			2.08	1.76				5.28			1.12	1.12			3.52	2.24			2.08	1.44			7.36	1.28			4.48	2.56			6.24				5.76
		1.76			3.2	3.84			1.6	1.28			2.24	1.76			2.08	1.76				5.28			1.12	1.12			3.52	2.24			2.08	1.44			7.36	1.28			4.48	2.56			6.24				5.76
		1.76			3.2	3.84			1.6	1.28			2.24	1.76			2.08	1.76				5.44			1.12	1.12			3.52	2.24			2.08	1.44			7.36	1.28			4.48	2.56			6.24				5.76
		1.76			3.2	3.84			1.6	1.28			2.24	1.76			2.08	1.76				5.44			1.12	1.12			3.52	2.4			2.08	1.44			7.68	1.28			4.48	2.56			6.4				5.76
		1.76			3.2	3.84			1.6	1.28			2.24	1.76			2.08	1.76				5.44			1.28	1.12			3.52	2.4			2.08	1.44			8.8	1.28			4.48	2.56			6.4
		1.76			3.2	4			1.6	1.28			2.24	1.76			2.08	1.76				5.44			1.28	1.12			3.52	2.4			2.08	1.44			10.56	1.28			4.48	2.56			6.4
		1.76			3.2	4			1.6	1.28			2.24	1.76			2.08	1.76				5.6			1.28	1.12			3.52	2.4			2.08	1.44			10.72	1.28			4.48	2.56			6.4
		1.76			3.2	4			1.6	1.28			2.24	1.76			2.08	1.76				5.76			1.28	1.12			3.52	2.4			2.08	1.44			10.88	1.28			4.48	2.56			6.56
		1.76			3.2	4			1.6	1.28			2.24	1.76			2.08	1.76				5.76			1.28	1.12			3.52	2.4			2.08	1.44			12.96	1.28			4.64	2.56			6.56
		1.76			3.2	4.16			1.6	1.28			2.24	1.76			2.08	1.76				5.76			1.28	1.12			3.52	2.4			2.08	1.44				1.28			4.64	2.56			6.72
		1.76			3.2	4.16			1.6	1.28			2.4	1.76			2.08	1.76				5.76			1.28	1.12			3.52	2.4			2.08	1.44				1.28			4.64	2.56			6.72
		1.76			3.2	4.16			1.6	1.28			2.4	1.76			2.08	1.76				5.92			1.28	1.12			3.68	2.4			2.08	1.44				1.28			4.64	2.56			6.72
		1.76			3.2	4.32			1.6	1.28			2.4	1.76			2.08	1.76				5.92			1.28	1.12			3.68	2.4			2.08	1.44				1.28			4.64	2.56			6.72
		1.76			3.2	4.32			1.6	1.28			2.4	1.76			2.08	1.76				6.24			1.28	1.12			3.68	2.4			2.08	1.44				1.28			4.64	2.56			6.72
		1.76			3.2	4.32			1.6	1.28			2.4	1.76			2.08	1.76				6.24			1.28	1.12			3.68	2.4			2.08	1.44				1.28			4.64	2.56			6.72
		1.92			3.2	4.32			1.6	1.28			2.4	1.76			2.08	1.76				6.24			1.28	1.12			3.68	2.4			2.08	1.44				1.28			4.8	2.56			6.72
		1.92			3.2	4.48			1.6	1.28			2.4	1.76			2.08	1.76				6.72			1.28	1.12			3.68	2.56			2.08	1.44				1.28			4.8	2.56			6.88
		1.92			3.2	4.48			1.6	1.28			2.4	1.76			2.24	1.76				6.72			1.28	1.12			3.68	2.56			2.08	1.44				1.44			4.8	2.72			6.88
		1.92			3.2	4.64			1.6	1.28			2.4	1.76			2.24	1.76				6.88			1.28	1.12			3.68	2.56			2.08	1.44				1.44			4.8	2.72			6.88
		1.92			3.36	4.64			1.6	1.28			2.4	1.76			2.24	1.76				7.04			1.28	1.12			3.68	2.56			2.08	1.44				1.44			4.8	2.72			7.04
		1.92			3.36	4.96			1.76	1.28			2.4	1.76			2.24	1.76				7.04			1.28	1.12			3.68	2.56			2.08	1.44				1.44			4.8	2.72			7.04
		1.92			3.36	5.12			1.76	1.28			2.4	1.76			2.24	1.76							1.28	1.12			3.68	2.56			2.08	1.44				1.44			4.8	2.72			7.04
		1.92			3.36	5.12			1.76	1.28			2.4	1.76			2.24	1.76							1.28	1.12			3.68	2.56			2.08	1.44				1.44			4.8	2.72			7.2
		1.92			3.36	5.44			1.76	1.28			2.4	1.76			2.24	1.76							1.28	1.12			3.84	2.56			2.24	1.44				1.44			4.8	2.72			7.2
		1.92			3.36	5.44			1.76	1.28			2.4	1.76			2.24	1.76							1.28	1.12			3.84	2.56			2.24	1.44				1.44			4.8	2.72			7.2
		1.92			3.36	5.76			1.76	1.28			2.4	1.76			2.24	1.76							1.28	1.12			3.84	2.56			2.24	1.44				1.44			4.96	2.72			7.2
		1.92			3.36	5.92			1.76	1.28			2.4	1.76			2.24	1.76							1.28	1.12			3.84	2.56			2.24	1.44				1.44			4.96	2.72			7.2
		1.92			3.36	7.36			1.76	1.28			2.4	1.76			2.24	1.76							1.28	1.12			3.84	2.56			2.24	1.44				1.44			4.96	2.72			7.36
		1.92			3.36	10.24			1.76	1.28			2.4	1.92			2.24	1.76							1.28	1.12			4	2.56			2.24	1.44				1.44			4.96	2.72			7.36
		1.92			3.36				1.76	1.28			2.4	1.92			2.24	1.76							1.28	1.12			4	2.56			2.24	1.44				1.44			4.96	2.72			7.36
		1.92			3.36				1.76	1.28			2.4	1.92			2.24	1.76							1.28	1.12			4	2.56			2.24	1.44				1.44			5.12	2.88			7.52
		1.92			3.36				1.76	1.28			2.4	1.92			2.24	1.76							1.28	1.12			4	2.56			2.24	1.44				1.44			5.12	2.88			7.52
		1.92			3.36				1.76	1.28			2.4	1.92			2.24	1.76							1.28	1.12			4	2.56			2.24	1.44				1.44			5.12	2.88			7.52
		1.92			3.36				1.76	1.28			2.4	1.92			2.24	1.76							1.28	1.12			4	2.56			2.24	1.44				1.44			5.12	2.88			7.52
		1.92			3.36				1.76	1.28			2.4	1.92			2.24	1.76							1.28	1.12			4	2.56			2.24	1.44				1.44			5.12	2.88			7.52
		1.92			3.36				1.76	1.28			2.4	1.92			2.24	1.76							1.28	1.12			4	2.72			2.24	1.44				1.44			5.12	2.88			7.52
		1.92			3.36				1.76	1.28			2.4	1.92			2.24	1.76							1.28	1.12			4	2.72			2.24	1.44				1.44			5.12	2.88			7.52
		1.92			3.52				1.76	1.28			2.4	1.92			2.24	1.76							1.28	1.12			4	2.72			2.24	1.44				1.44			5.12	2.88			7.68
		2.08			3.52				1.76	1.28			2.4	1.92			2.24	1.92							1.28	1.12			4	2.72			2.24	1.44				1.44			5.12	2.88			7.68
		2.08			3.52				1.76	1.28			2.4	1.92			2.24	1.92							1.28	1.12			4	2.72			2.24	1.44				1.44			5.28	2.88			7.68
		2.08			3.52				1.76	1.28			2.56	1.92			2.24	1.92							1.28	1.12			4.16	2.72			2.24	1.44				1.44			5.28	2.88			7.68
		2.08			3.52				1.76	1.28			2.56	1.92			2.24	1.92							1.28	1.12			4.16	2.72			2.24	1.6				1.44			5.28	2.88			7.84
		2.08			3.52				1.76	1.28			2.56	1.92			2.24	1.92							1.28	1.12			4.16	2.72			2.24	1.6				1.44			5.28	2.88			8
		2.08			3.52				1.76	1.28			2.56	1.92			2.24	1.92							1.28	1.12			4.16	2.72			2.24	1.6				1.44			5.28	2.88			8
		2.08			3.52				1.76	1.28			2.56	1.92			2.24	1.92							1.28	1.12			4.16	2.72			2.24	1.6				1.44			5.28	2.88			8
		2.08			3.68				1.76	1.28			2.56	1.92			2.24	1.92							1.28	1.12			4.16	2.72			2.24	1.6				1.44			5.28	2.88			8.16
		2.08			3.68				1.76	1.28			2.56	1.92			2.24	1.92							1.28	1.12			4.16	2.72			2.24	1.6				1.44			5.28	2.88			8.16
		2.08			3.68				1.76	1.28			2.56	1.92			2.24	1.92							1.28	1.12			4.32	2.72			2.24	1.6				1.44			5.28	2.88			8.32
		2.08			3.68				1.76	1.28			2.56	1.92			2.24	1.92							1.28	1.12			4.32	2.88			2.24	1.6				1.44			5.28	2.88			8.32
		2.08			3.68				1.76	1.28			2.56	1.92			2.24	1.92							1.28	1.12			4.32	2.88			2.24	1.6				1.44			5.28	2.88			8.32
		2.08			3.68				1.76	1.28			2.56	1.92			2.24	1.92							1.28	1.12			4.32	2.88			2.24	1.6				1.44			5.28	2.88			8.32
		2.08			3.84				1.76	1.28			2.56	1.92			2.4	1.92							1.28	1.12			4.32	2.88			2.24	1.6				1.44			5.28	2.88			8.32
		2.08			3.84				1.76	1.28			2.56	1.92			2.4	1.92							1.28	1.12			4.48	2.88			2.4	1.6				1.44			5.44	2.88			8.48
		2.08			3.84				1.76	1.28			2.56	1.92			2.4	1.92							1.28	1.12			4.48	2.88			2.4	1.6				1.44			5.44	2.88			8.48
		2.08			3.84				1.76	1.28			2.56	1.92			2.4	1.92							1.28	1.12			4.48	2.88			2.4	1.6				1.44			5.44	2.88			8.64
		2.24			3.84				1.76	1.28			2.56	1.92			2.4	1.92							1.28	1.12			4.48	2.88			2.4	1.6				1.44			5.44	3.04			8.8
		2.24			3.84				1.76	1.28			2.56	1.92			2.4	1.92							1.28	1.12			4.48	2.88			2.4	1.6				1.44			5.44	3.04			8.96
		2.24			4				1.76	1.28			2.56	1.92			2.4	1.92							1.28	1.12			4.48	2.88			2.4	1.6				1.44			5.44	3.04			8.96
		2.24			4				1.92	1.28			2.56	1.92			2.4	1.92							1.28	1.12			4.48	2.88			2.4	1.6				1.44			5.6	3.04			8.96
		2.24			4				1.92	1.28			2.56	1.92			2.4	1.92							1.28	1.12			4.48	3.04			2.4	1.6				1.44			5.6	3.04			9.12
		2.24			4				1.92	1.28			2.56	1.92			2.4	1.92							1.28	1.12			4.48	3.04			2.4	1.6				1.44			5.6	3.04			9.12
		2.24			4				1.92	1.28			2.56	1.92			2.4	1.92							1.28	1.12			4.48	3.04			2.4	1.6				1.44			5.6	3.04			9.28
		2.24			4				1.92	1.28			2.56	1.92			2.4	1.92							1.28	1.12			4.48	3.04			2.4	1.6				1.44			5.6	3.04			9.44
		2.24			4				1.92	1.28			2.56	1.92			2.4	1.92							1.28	1.12			4.64	3.04			2.4	1.6				1.44			5.6	3.04			9.6
		2.24			4				1.92	1.28			2.56	1.92			2.4	1.92							1.28	1.12			4.64	3.2			2.4	1.6				1.44			5.6	3.04			9.6
		2.24			4.16				1.92	1.28			2.72	1.92			2.4	1.92							1.28	1.12			4.64	3.2			2.4	1.6				1.6			5.6	3.04			9.76
		2.24			4.16				1.92	1.28			2.72	1.92			2.4	1.92							1.28	1.12			4.64	3.2			2.4	1.6				1.6			5.6	3.04			9.76
		2.24			4.16				1.92	1.28			2.72	1.92			2.4	1.92							1.28	1.12			4.8	3.2			2.4	1.6				1.6			5.6	3.04			9.92
		2.4			4.16				1.92	1.28			2.72	1.92			2.4	1.92							1.28	1.12			4.8	3.36			2.4	1.6				1.6			5.76	3.2			9.92
		2.4			4.16				1.92	1.28			2.72	1.92			2.4	1.92							1.28	1.12			4.8	3.36			2.4	1.6				1.6			5.76	3.2			9.92
		2.4			4.16				1.92	1.28			2.72	1.92			2.4	1.92							1.28	1.12			4.96	3.36			2.4	1.6				1.6			5.76	3.2			9.92
		2.4			4.16				1.92	1.28			2.72	1.92			2.4	1.92							1.28	1.12			4.96	3.36			2.4	1.6				1.6			5.76	3.2			10.08
		2.4			4.16				1.92	1.28			2.72	1.92			2.4	1.92							1.28	1.12			4.96	3.52			2.4	1.6				1.6			5.76	3.2			10.08
		2.4			4.16				1.92	1.28			2.72	1.92			2.4	1.92							1.28	1.12			4.96	3.52			2.4	1.6				1.6			5.76	3.2			10.08
		2.4			4.16				1.92	1.28			2.72	1.92			2.4	1.92							1.28	1.12			4.96	3.52			2.4	1.6				1.6			5.76	3.2			10.08
		2.4			4.16				1.92	1.28			2.72	1.92			2.4	1.92							1.28	1.12			4.96	3.52			2.4	1.6				1.6			5.92	3.2			10.08
		2.56			4.16				1.92	1.28			2.72	1.92			2.4	1.92							1.28	1.12			5.12	3.52			2.4	1.6				1.6			5.92	3.2			10.24
		2.56			4.16				1.92	1.28			2.72	1.92			2.4	1.92							1.28	1.12			5.12	3.52			2.4	1.6				1.6			5.92	3.2			10.24
		2.56			4.32				1.92	1.28			2.72	1.92			2.56	1.92							1.28	1.12			5.12	3.52			2.4	1.6				1.6			5.92	3.2			10.4
		2.56			4.32				1.92	1.28			2.72	1.92			2.56	1.92							1.28	1.12			5.12	3.52			2.4	1.6				1.6			5.92	3.2			10.4
		2.56			4.32				1.92	1.28			2.72	1.92			2.56	1.92							1.44	1.12			5.28	3.68			2.4	1.6				1.6			5.92	3.2			10.56
		2.56			4.32				1.92	1.28			2.72	1.92			2.56	1.92							1.44	1.12			5.28	3.68			2.56	1.6				1.6			5.92	3.2			10.56
		2.56			4.48				1.92	1.28			2.72	1.92			2.56	2.08							1.44	1.12			5.28	3.68			2.56	1.6				1.6			5.92	3.2			10.88
		2.56			4.48				1.92	1.28			2.72	2.08			2.56	2.08							1.44	1.12			5.28	3.68			2.56	1.6				1.6			6.08	3.2			11.04
		2.56			4.48				1.92	1.44			2.72	2.08			2.56	2.08							1.44	1.12			5.28	3.68			2.56	1.6				1.6			6.08	3.2			11.04
		2.72			4.64				1.92	1.44			2.72	2.08			2.56	2.08							1.44	1.12			5.28	3.68			2.56	1.6				1.6			6.08	3.2			11.2
		2.72			4.64				1.92	1.44			2.72	2.08			2.56	2.08							1.44	1.12			5.44	3.68			2.56	1.6				1.6			6.08	3.2			11.2
		2.72			4.64				1.92	1.44			2.72	2.08			2.56	2.08							1.44	1.12			5.6	3.84			2.56	1.6				1.6			6.08	3.36			11.2
		2.72			4.8				1.92	1.44			2.72	2.08			2.56	2.08							1.44	1.12			5.6	3.84			2.56	1.6				1.6			6.08	3.36			11.36
		2.72			4.8				1.92	1.44			2.72	2.08			2.56	2.08							1.44	1.12			5.6	3.84			2.56	1.6				1.6			6.24	3.36			11.36
		2.72			4.8				1.92	1.44			2.72	2.08			2.56	2.08							1.44	1.12			5.6	3.84			2.56	1.6				1.6			6.24	3.36			11.36
		2.72			4.96				1.92	1.44			2.72	2.08			2.56	2.08							1.44	1.12			5.6	3.84			2.56	1.6				1.6			6.24	3.36			11.52
		2.72			4.96				1.92	1.44			2.88	2.08			2.56	2.08							1.44	1.12			5.6	4			2.56	1.6				1.6			6.24	3.36			11.68
		2.88			4.96				1.92	1.44			2.88	2.08			2.56	2.08							1.44	1.12			5.6	4			2.56	1.6				1.6			6.24	3.36			11.68
		2.88			4.96				1.92	1.44			2.88	2.08			2.56	2.08							1.44	1.12			5.6	4			2.56	1.6				1.6			6.4	3.36			11.84
		2.88			4.96				1.92	1.44			2.88	2.08			2.56	2.08							1.44	1.12			5.76	4			2.56	1.6				1.6			6.4	3.36			12
		2.88			4.96				1.92	1.44			2.88	2.08			2.56	2.08							1.44	1.12			5.76	4			2.56	1.6				1.6			6.4	3.36			12.48
		2.88			4.96				1.92	1.44			2.88	2.08			2.56	2.08							1.44	1.12			5.92	4			2.56	1.6				1.6			6.4	3.36			12.8
		3.04			4.96				1.92	1.44			2.88	2.08			2.56	2.08							1.44	1.12			5.92	4.16			2.56	1.6				1.6			6.4	3.36			12.96
		3.04			4.96				1.92	1.44			2.88	2.08			2.56	2.08							1.44	1.12			6.08	4.16			2.56	1.76				1.6			6.4	3.36			13.12
		3.04			5.12				1.92	1.44			2.88	2.08			2.56	2.08							1.44	1.12			6.08	4.16			2.56	1.76				1.6			6.4	3.36			13.44
		3.04			5.12				1.92	1.44			2.88	2.08			2.56	2.08							1.44	1.28			6.24	4.16			2.56	1.76				1.6			6.56	3.36
		3.04			5.12				1.92	1.44			2.88	2.08			2.56	2.08							1.44	1.28			6.24	4.16			2.56	1.76				1.6			6.56	3.36
		3.04			5.28				1.92	1.44			2.88	2.08			2.56	2.08							1.44	1.28			6.24	4.16			2.56	1.76				1.6			6.56	3.36
		3.04			5.28				1.92	1.44			2.88	2.08			2.56	2.08							1.44	1.28			6.24	4.32			2.56	1.76				1.6			6.56	3.36
		3.2			5.28				1.92	1.44			2.88	2.08			2.72	2.08							1.44	1.28			6.24	4.32			2.72	1.76				1.6			6.56	3.36
		3.2			5.44				1.92	1.44			2.88	2.08			2.72	2.08							1.44	1.28			6.24	4.32			2.72	1.76				1.76			6.56	3.36
		3.36			5.6				1.92	1.44			2.88	2.08			2.72	2.08							1.44	1.28			6.4	4.48			2.72	1.76				1.76			6.56	3.36
		3.36			5.6				1.92	1.44			2.88	2.08			2.72	2.08							1.44	1.28			6.4				2.72	1.76				1.76			6.56	3.36
		3.36			5.6				2.08	1.44			2.88	2.08			2.72	2.08							1.44	1.28			6.4				2.72	1.76				1.76			6.56	3.36
		3.36			5.6				2.08	1.44			2.88	2.08			2.72	2.08							1.44	1.28			6.56				2.72	1.76				1.76			6.56	3.36
		3.52			5.76				2.08	1.44			2.88	2.08			2.72	2.08							1.44	1.28			6.72				2.72	1.76				1.76			6.56	3.52
		3.52			5.76				2.08	1.44			2.88	2.08			2.72	2.08							1.44	1.28			6.72				2.72	1.76				1.76			6.56	3.52
		3.52			5.76				2.08	1.44			2.88	2.08			2.72	2.08							1.44	1.28			6.72				2.72	1.76				1.76			6.56	3.52
		3.52			5.92				2.08	1.44			3.04	2.08			2.72	2.08							1.44	1.28			6.88				2.72	1.76				1.76			6.72	3.52
		3.52			5.92				2.08	1.44			3.04	2.08			2.72	2.08							1.44	1.28			7.04				2.72	1.76				1.76			6.72	3.52
		3.68			5.92				2.08	1.44			3.04	2.08			2.72	2.24							1.44	1.28			7.04				2.72	1.76				1.76			6.72	3.52
		3.68			5.92				2.08	1.44			3.04	2.08			2.72	2.24							1.44	1.28			7.2				2.72	1.76				1.76			6.72	3.52
		3.68			5.92				2.08	1.44			3.04	2.08			2.72	2.24							1.44	1.28			7.2				2.72	1.76				1.76			6.72	3.52
		3.84			6.08				2.08	1.44			3.04	2.08			2.72	2.24							1.44	1.28			7.2				2.72	1.76				1.76			6.72	3.52
		4			6.24				2.08	1.44			3.04	2.08			2.72	2.24							1.44	1.28			7.2				2.72	1.76				1.76			6.72	3.52
		4			6.4				2.08	1.44			3.04	2.08			2.72	2.24							1.44	1.28			7.36				2.72	1.76				1.76			6.88	3.52
		4.16			6.56				2.08	1.44			3.04	2.08			2.72	2.24							1.44	1.28			7.68				2.72	1.76				1.76			6.88	3.68
		4.16			6.56				2.08	1.44			3.04	2.08			2.72	2.24							1.44	1.28			7.68				2.72	1.76				1.76			6.88	3.68
		4.32			6.56				2.08	1.44			3.04	2.08			2.72	2.24							1.44	1.28			7.68				2.72	1.76				1.76			6.88	3.68
		4.48			6.56				2.08	1.44			3.04	2.08			2.72	2.24							1.44	1.28							2.72	1.76				1.76			7.04	3.68
		4.96			6.72				2.08	1.44			3.04	2.08			2.72	2.24							1.44	1.28							2.72	1.76				1.76			7.04	3.68
		5.12			6.72				2.08	1.44			3.04	2.08			2.72	2.24							1.44	1.28							2.72	1.76				1.76			7.04	3.68
		5.12			6.72				2.08	1.44			3.04	2.08			2.72	2.24							1.44	1.28							2.88	1.76				1.76			7.04	3.68
		5.12			6.88				2.08	1.44			3.04	2.24			2.72	2.24							1.44	1.28							2.88	1.76				1.76			7.04	3.68
		5.28			6.88				2.08	1.44			3.04	2.24			2.72	2.24							1.44	1.28							2.88	1.76				1.76			7.04	3.68
		5.44			6.88				2.08	1.44			3.04	2.24			2.88	2.24							1.44	1.28							2.88	1.76				1.76			7.2	3.68
		6.4			6.88				2.08	1.44			3.04	2.24			2.88	2.24							1.44	1.28							2.88	1.76				1.76			7.36	3.68
		6.4			7.04				2.08	1.44			3.04	2.24			2.88	2.24							1.44	1.28							2.88	1.76				1.76			7.36	3.68
		6.56			7.04				2.08	1.44			3.04	2.24			2.88	2.24							1.44	1.28							2.88	1.76				1.76			7.36	3.84
		9.12			7.04				2.08	1.44			3.04	2.24			2.88	2.24							1.44	1.28							2.88	1.76				1.76			7.52	3.84
		9.28			7.04				2.08	1.44			3.04	2.24			2.88	2.24							1.44	1.28							2.88	1.76				1.92			7.52	3.84
		9.28			7.2				2.08	1.44			3.04	2.24			2.88	2.24							1.44	1.28							2.88	1.76				1.92			7.52	3.84
					7.2				2.08	1.44			3.04	2.24			2.88	2.24							1.44	1.28							2.88	1.76				1.92			7.52	3.84
					7.2				2.08	1.44			3.04	2.24			2.88	2.24							1.44	1.28							2.88	1.76				1.92			7.52	3.84
					7.36				2.08	1.44			3.04	2.24			2.88	2.24							1.44	1.28							2.88	1.76				1.92			7.52	3.84
					7.36				2.08	1.44			3.04	2.24			2.88	2.24							1.44	1.28							2.88	1.76				1.92			7.68	3.84
					7.52				2.24	1.44			3.04	2.24			2.88	2.24							1.44	1.28							3.04	1.92				1.92			7.68	3.84
					7.68				2.24	1.44			3.2	2.24			2.88	2.24							1.44	1.28							3.04	1.92				1.92			7.84	3.84
					7.68				2.24	1.44			3.2	2.24			2.88	2.24							1.44	1.28							3.04	1.92				1.92			7.84	3.84
					7.68				2.24	1.44			3.2	2.24			2.88	2.24							1.44	1.28							3.04	1.92				1.92			7.84	3.84
					7.84				2.24	1.44			3.2	2.24			2.88	2.24							1.44	1.28							3.04	1.92				1.92			7.84	3.84
					8				2.24	1.44			3.2	2.24			2.88	2.24							1.44	1.28							3.04	1.92				1.92			8	3.84
					8				2.24	1.44			3.2	2.24			2.88	2.24							1.44	1.28							3.04	1.92				1.92			8	4
					8				2.24	1.44			3.2	2.24			2.88	2.24							1.44	1.28							3.04	1.92				1.92			8	4
					8.16				2.24	1.44			3.2	2.24			2.88	2.24							1.44	1.28							3.04	1.92				1.92			8	4
					8.16				2.24	1.44			3.2	2.24			2.88	2.24							1.44	1.28							3.04	1.92				1.92			8	4
					8.32				2.24	1.44			3.2	2.24			2.88	2.24							1.44	1.28							3.04	1.92				1.92			8.16	4
					8.32				2.24	1.6			3.2	2.24			2.88	2.24							1.44	1.28							3.04	1.92				1.92			8.16	4
					8.32				2.24	1.6			3.2	2.24			2.88	2.24							1.6	1.28							3.04	1.92				1.92			8.16	4
					8.32				2.24	1.6			3.2	2.24			2.88	2.24							1.6	1.28							3.2	1.92				1.92			8.16	4
					8.48				2.24	1.6			3.2	2.24			2.88	2.24							1.6	1.28							3.2	1.92				1.92			8.16	4
					8.8				2.24	1.6			3.2	2.24			2.88	2.24							1.6	1.28							3.2	1.92				1.92			8.16	4
					9.28				2.24	1.6			3.2	2.24			2.88	2.24							1.6	1.28							3.2	1.92				1.92			8.32	4
					9.28				2.24	1.6			3.2	2.24			2.88	2.24							1.6	1.28							3.2	1.92				1.92			8.32	4.16
					9.76				2.24	1.6			3.2	2.24			2.88	2.24							1.6	1.28							3.2	1.92				1.92			8.32	4.16
					9.92				2.24	1.6			3.36	2.24			2.88	2.24							1.6	1.28							3.2	1.92				1.92			8.32	4.16
					9.92				2.24	1.6			3.36	2.24			2.88	2.4							1.6	1.28							3.2	1.92				1.92			8.32	4.16
					9.92				2.24	1.6			3.36	2.24			3.04	2.4							1.6	1.28							3.2	1.92				1.92			8.32	4.16
					10.08				2.24	1.6			3.36	2.4			3.04	2.4							1.6	1.28							3.2	1.92				1.92			8.48	4.16
					10.24				2.24	1.6			3.36	2.4			3.04	2.4							1.6	1.28							3.2	1.92				1.92			8.48	4.16
					10.4				2.24	1.6			3.36	2.4			3.04	2.4							1.6	1.28							3.2	1.92				1.92			8.48	4.16
					10.56				2.24	1.6			3.36	2.4			3.04	2.4							1.6	1.28							3.2	1.92				1.92			8.64	4.32
					10.56				2.24	1.6			3.36	2.4			3.04	2.4							1.6	1.28							3.2	1.92				1.92			8.64	4.32
					10.72				2.24	1.6			3.36	2.4			3.04	2.4							1.6	1.28							3.2	1.92				2.08			8.64	4.32
					10.88				2.24	1.6			3.36	2.4			3.04	2.4							1.6	1.28							3.2	1.92				2.08			8.64	4.32
					11.36				2.24	1.6			3.36	2.4			3.04	2.4							1.6	1.28							3.2	1.92				2.08			8.64	4.32
					11.68				2.24	1.6			3.36	2.4			3.04	2.4							1.6	1.28							3.2	1.92				2.08			8.64	4.32
					12.16				2.24	1.6			3.36	2.4			3.04	2.4							1.6	1.28							3.2	1.92				2.08			8.64	4.32
					12.48				2.24	1.6			3.36	2.4			3.04	2.4							1.6	1.28							3.36	1.92				2.08			8.64	4.32
					12.64				2.24	1.6			3.36	2.4			3.04	2.4							1.6	1.28							3.36	1.92				2.08			8.64	4.32
					12.8				2.24	1.6			3.36	2.4			3.04	2.4							1.6	1.28							3.36	1.92				2.08			8.8	4.48
					13.12				2.24	1.6			3.36	2.4			3.04	2.4							1.6	1.28							3.36	1.92				2.08			8.8	4.48
					14.56				2.24	1.6			3.36	2.4			3.04	2.4							1.6	1.28							3.36	1.92				2.08			8.96	4.48
					15.68				2.24	1.6			3.36	2.4			3.04	2.4							1.6	1.28							3.36	1.92				2.08			8.96	4.48
					16.96				2.24	1.6			3.36	2.4			3.04	2.4							1.6	1.28							3.36	1.92				2.08			8.96	4.48
					17.6				2.4	1.6			3.36	2.4			3.04	2.4							1.6	1.28							3.36	1.92				2.08			9.12	4.48
					19.68				2.4	1.6			3.36	2.4			3.04	2.4							1.6	1.28							3.36	1.92				2.08			9.12	4.64
					20.48				2.4	1.6			3.36	2.4			3.04	2.4							1.6	1.28							3.36	1.92				2.08			9.12	4.64
					22.4				2.4	1.6			3.36	2.4			3.04	2.4							1.6	1.28							3.36	1.92				2.08			9.12	4.64
									2.4	1.6			3.36	2.4			3.04	2.4							1.6	1.28							3.36	1.92				2.08			9.28	4.64
									2.4	1.6			3.36	2.4			3.04	2.4							1.6	1.28							3.36	2.08				2.08			9.28	4.64
									2.4	1.6			3.36	2.4			3.04	2.4							1.6	1.28							3.52	2.08				2.08			9.28	4.64
									2.4	1.6			3.52	2.4			3.04	2.4							1.6	1.28							3.52	2.08				2.08			9.28	4.64
									2.4	1.6			3.52	2.4			3.04	2.4							1.6	1.28							3.52	2.08				2.08			9.28	4.64
									2.4	1.6			3.52	2.4			3.04	2.4							1.6	1.28							3.52	2.08				2.08			9.28	4.64
									2.4	1.6			3.52	2.4			3.04	2.4							1.6	1.28							3.52	2.08				2.08			9.44	4.64
									2.4	1.6			3.52	2.4			3.04	2.4							1.6	1.28							3.52	2.08				2.08			9.44	4.64
									2.4	1.6			3.52	2.4			3.04	2.4							1.6	1.28							3.52	2.08				2.08			9.44	4.64
									2.4	1.6			3.52	2.4			3.2	2.4							1.6	1.28							3.52	2.08				2.24			9.44	4.64
									2.4	1.6			3.52	2.4			3.2	2.4							1.6	1.28							3.52	2.08				2.24			9.6	4.64
									2.4	1.6			3.52	2.4			3.2	2.4							1.6	1.28							3.52	2.08				2.24			9.6	4.64
									2.4	1.6			3.52	2.4			3.2	2.4							1.6	1.28							3.52	2.08				2.24			9.6	4.8
									2.4	1.6			3.52	2.4			3.2	2.4							1.6	1.28							3.52	2.08				2.24			9.6	4.8
									2.4	1.6			3.52	2.4			3.2	2.4							1.6	1.28							3.52	2.08				2.24			9.76	4.8
									2.4	1.6			3.52	2.4			3.2	2.4							1.6	1.28							3.52	2.08				2.24			9.76	4.96
									2.4	1.6			3.52	2.4			3.2	2.4							1.6	1.28							3.68	2.08				2.24			9.76	4.96
									2.4	1.6			3.68	2.56			3.2	2.4							1.6	1.28							3.68	2.08				2.24			9.76	4.96
									2.4	1.6			3.68	2.56			3.2	2.4							1.6	1.44							3.68	2.08				2.24			9.76	5.12
									2.4	1.6			3.68	2.56			3.2	2.4							1.6	1.44							3.68	2.08				2.24			9.76	5.12
									2.4	1.6			3.68	2.56			3.2	2.4							1.6	1.44							3.68	2.08				2.24			9.92	5.12
									2.4	1.6			3.68	2.56			3.2	2.4							1.6	1.44							3.68	2.08				2.24			10.08	5.12
									2.4	1.6			3.68	2.56			3.2	2.4							1.6	1.44							3.68	2.08				2.24			10.08	5.12
									2.4	1.6			3.68	2.56			3.2	2.4							1.6	1.44							3.68	2.08				2.24			10.08	5.12
									2.4	1.6			3.68	2.56			3.2	2.4							1.6	1.44							3.68	2.08				2.24			10.08	5.28
									2.4	1.6			3.68	2.56			3.2	2.4							1.6	1.44							3.84	2.08				2.24			10.08	5.28
									2.56	1.6			3.68	2.56			3.2	2.4							1.6	1.44							3.84	2.08				2.24			10.24	5.28
									2.56	1.6			3.68	2.56			3.2	2.4							1.6	1.44							3.84	2.08				2.24			10.4	5.44
									2.56	1.6			3.68	2.56			3.2	2.4							1.6	1.44							3.84	2.08				2.24			10.4	5.44
									2.56	1.6			3.68	2.56			3.2	2.56							1.6	1.44							3.84	2.08				2.24			10.4	5.44
									2.56	1.6			3.68	2.56			3.2	2.56							1.6	1.44							3.84	2.08				2.24			10.56	5.6
									2.56	1.6			3.68	2.56			3.36	2.56							1.6	1.44							3.84	2.08				2.24			10.56	5.6
									2.56	1.6			3.68	2.56			3.36	2.56							1.6	1.44							3.84	2.08				2.4			10.56	5.76
									2.56	1.6			3.68	2.56			3.36	2.56							1.6	1.44							4	2.08				2.4			10.56	5.76
									2.56	1.6			3.68	2.56			3.36	2.56							1.6	1.44							4	2.08				2.4			10.56	5.76
									2.56	1.6			3.68	2.56			3.36	2.56							1.6	1.44							4	2.08				2.4			10.56	5.76
									2.56	1.6			3.68	2.56			3.36	2.56							1.6	1.44							4	2.08				2.4			10.72	5.92
									2.56	1.6			3.68	2.56			3.36	2.56							1.6	1.44							4	2.08				2.4			10.72	5.92
									2.56	1.6			3.84	2.56			3.36	2.56							1.6	1.44							4	2.08				2.4			10.72	5.92
									2.56	1.6			3.84	2.56			3.36	2.56							1.6	1.44							4.16	2.08				2.4			10.72	5.92
									2.56	1.6			3.84	2.56			3.36	2.56							1.6	1.44							4.16	2.24				2.4			10.72	5.92
									2.56	1.6			3.84	2.72			3.36	2.56							1.6	1.44							4.16	2.24				2.4			10.88	6.08
									2.56	1.6			3.84	2.72			3.36	2.56							1.6	1.44							4.16	2.24				2.4			11.04	6.08
									2.56	1.6			3.84	2.72			3.36	2.56							1.6	1.44							4.16	2.24				2.4			11.04	6.08
									2.56	1.6			3.84	2.72			3.36	2.56							1.6	1.44							4.16	2.24				2.4			11.04	6.08
									2.56	1.6			3.84	2.72			3.36	2.56							1.6	1.44							4.16	2.24				2.4			11.04	6.24
									2.56	1.6			3.84	2.72			3.36	2.56							1.6	1.44							4.16	2.24				2.4			11.2	6.4
									2.56	1.76			3.84	2.72			3.36	2.56							1.6	1.44							4.16	2.24				2.4			11.36	6.4
									2.56	1.76			3.84	2.72			3.36	2.56							1.6	1.44							4.16	2.24				2.4			11.52	6.4
									2.56	1.76			3.84	2.72			3.36	2.56							1.6	1.44							4.16	2.24				2.4			11.52	6.56
									2.56	1.76			3.84	2.72			3.36	2.56							1.6	1.44							4.32	2.24				2.4			11.68	6.56
									2.72	1.76			3.84	2.72			3.36	2.56							1.6	1.44							4.32	2.24				2.56			11.68	6.56
									2.72	1.76			3.84	2.72			3.36	2.56							1.6	1.44							4.32	2.24				2.56			11.68	6.56
									2.72	1.76			3.84	2.72			3.36	2.56							1.6	1.44							4.32	2.24				2.56			11.84	6.56
									2.72	1.76			3.84	2.72			3.36	2.56							1.6	1.44							4.32	2.24				2.56			11.84	6.72
									2.72	1.76			3.84	2.72			3.36	2.56							1.6	1.44							4.32	2.24				2.56			11.84	6.88
									2.72	1.76			3.84	2.72			3.36	2.56							1.6	1.44							4.32	2.24				2.56			12	6.88
									2.72	1.76			3.84	2.88			3.36	2.56							1.76	1.44							4.32	2.24				2.56			12	6.88
									2.72	1.76			3.84	2.88			3.36	2.56							1.76	1.44							4.32	2.24				2.56			12
									2.72	1.76			3.84	2.88			3.36	2.56							1.76	1.44							4.32	2.24				2.56			12.32
									2.72	1.76			3.84	2.88			3.36	2.56							1.76	1.44							4.32	2.24				2.56			12.32
									2.72	1.76			3.84	2.88			3.36	2.56							1.76	1.44							4.32	2.24				2.56			12.64
									2.72	1.76			3.84	2.88			3.52	2.56							1.76	1.44							4.32	2.24				2.72			12.8
									2.72	1.76			3.84	2.88			3.52	2.56							1.76	1.44							4.32	2.24				2.72			12.96
									2.72	1.76			3.84	2.88			3.52	2.56							1.76	1.44							4.48	2.24				2.72			12.96
									2.72	1.76			3.84	2.88			3.52	2.56							1.76	1.44							4.48	2.24				2.72			12.96
									2.72	1.76			4	2.88			3.52	2.56							1.76	1.44							4.48	2.24				2.72			13.28
									2.72	1.76			4	2.88			3.52	2.56							1.76	1.44							4.48	2.24				2.72			13.28
									2.72	1.76			4	2.88			3.52	2.56							1.76	1.44							4.48	2.24				2.88			13.28
									2.72	1.76			4	2.88			3.52	2.56							1.76	1.44							4.48	2.24				2.88			13.44
									2.72	1.76			4	2.88			3.52	2.72							1.76	1.44							4.48	2.24				2.88			13.44
									2.72	1.76			4	2.88			3.52	2.72							1.76	1.44							4.48	2.24				2.88			13.44
									2.72	1.76			4	2.88			3.52	2.72							1.76	1.44							4.48	2.24				2.88			13.6
									2.88	1.76			4	2.88			3.52	2.72							1.76	1.44							4.48	2.24				2.88			13.76
									2.88	1.76			4	2.88			3.52	2.72							1.76	1.44							4.48	2.24				2.88			13.92
									2.88	1.76			4	2.88			3.52	2.72							1.76	1.44							4.64	2.24				2.88			13.92
									2.88	1.76			4	2.88			3.52	2.72							1.76	1.44							4.64	2.24				2.88			14.24
									2.88	1.76			4.16	2.88			3.52	2.72							1.76	1.44							4.64	2.4				2.88			14.24
									2.88	1.76			4.16	2.88			3.52	2.72							1.76	1.44							4.64	2.4				2.88			14.72
									2.88	1.76			4.16	2.88			3.52	2.72							1.76	1.44							4.8	2.4				3.04			15.2
									2.88	1.76			4.16	2.88			3.52	2.72							1.76	1.44							4.8	2.4				3.04			15.2
									2.88	1.76			4.16	3.04			3.52	2.72							1.76	1.44							4.8	2.4				3.04
									2.88	1.76			4.16	3.04			3.52	2.72							1.76	1.44							4.8	2.4				3.04
									2.88	1.76			4.16	3.04			3.52	2.72							1.76	1.44							4.8	2.4				3.04
									2.88	1.76			4.16	3.04			3.52	2.72							1.76	1.44							4.8	2.4				3.04
									2.88	1.76			4.16	3.04			3.52	2.72							1.76	1.44							4.96	2.4				3.04
									2.88	1.76			4.16	3.04			3.68	2.72							1.76	1.44							4.96	2.4				3.04
									2.88	1.76			4.16	3.04			3.68	2.72							1.76	1.44							5.12	2.4				3.04
									2.88	1.76			4.16	3.04			3.68	2.72							1.76	1.44							5.12	2.4				3.2
									2.88	1.76			4.16	3.04			3.68	2.72							1.76	1.44							5.12	2.4				3.2
									2.88	1.76			4.16	3.04			3.68	2.72							1.76	1.44							5.28	2.4				3.2
									2.88	1.76			4.32	3.04			3.68	2.72							1.76	1.44							5.28	2.4				3.2
									2.88	1.76			4.32	3.04			3.68	2.72							1.76	1.44							5.28	2.4				3.2
									2.88	1.76			4.32	3.04			3.68	2.72							1.76	1.44							5.28	2.4				3.2
									2.88	1.76			4.32	3.04			3.68	2.72							1.76	1.44							5.44	2.4				3.2
									2.88	1.76			4.32	3.04			3.68	2.72							1.76	1.44							5.44	2.4				3.36
									2.88	1.76			4.32	3.04			3.68	2.88							1.76	1.44							5.6	2.4				3.36
									2.88	1.76			4.32	3.04			3.68	2.88							1.76	1.44							5.6	2.4				3.36
									2.88	1.76			4.32	3.04			3.68	2.88							1.76	1.44							5.6	2.4				3.36
									2.88	1.76			4.32	3.04			3.68	2.88							1.76	1.44							5.76	2.4				3.36
									2.88	1.76			4.32	3.04			3.68	2.88							1.76	1.44							5.76	2.4				3.36
									2.88	1.76			4.32	3.04			3.68	2.88							1.76	1.44							5.76	2.4				3.36
									2.88	1.76			4.32	3.04			3.68	2.88							1.76	1.44							5.76	2.4				3.52
									2.88	1.76			4.32	3.04			3.68	2.88							1.76	1.44							6.08	2.4				3.52
									3.04	1.76			4.32	3.04			3.84	2.88							1.76	1.44							6.08	2.56				3.52
									3.04	1.76			4.32	3.2			3.84	2.88							1.76	1.44							6.08	2.56				3.68
									3.04	1.76			4.32	3.2			3.84	2.88							1.76	1.44							6.08	2.56				3.68
									3.04	1.92			4.48	3.2			3.84	2.88							1.76	1.44							6.08	2.56				3.68
									3.04	1.92			4.48	3.2			3.84	2.88							1.76	1.44							6.24	2.56				3.68
									3.04	1.92			4.48	3.2			3.84	2.88							1.76	1.44							6.24	2.56				3.68
									3.04	1.92			4.48	3.2			3.84	2.88							1.76	1.44							6.24	2.56				3.68
									3.04	1.92			4.48	3.2			3.84	2.88							1.76	1.44							6.24	2.56				3.84
									3.04	1.92			4.48	3.2			3.84	2.88							1.76	1.44							6.4	2.56				3.84
									3.04	1.92			4.48	3.2			3.84	2.88							1.92	1.44							6.4	2.56				3.84
									3.04	1.92			4.48	3.2			3.84	2.88							1.92	1.44								2.56				4
									3.04	1.92			4.48	3.2			3.84	2.88							1.92	1.44								2.56				4
									3.04	1.92			4.48	3.2			3.84	2.88							1.92	1.44								2.56				4.16
									3.04	1.92			4.48	3.2			3.84	2.88							1.92	1.44								2.56				4.16
									3.04	1.92			4.48	3.2			3.84	2.88							1.92	1.44								2.56				4.16
									3.04	1.92			4.48	3.2			3.84	2.88							1.92	1.44								2.56				4.16
									3.04	1.92			4.48	3.2			3.84	2.88							1.92	1.44								2.56				4.16
									3.04	1.92			4.64	3.2			3.84	2.88							1.92	1.44								2.56				4.32
									3.04	1.92			4.64	3.2			3.84	2.88							1.92	1.44								2.56				4.32
									3.04	1.92			4.64	3.36			3.84	2.88							1.92	1.44								2.56				4.32
									3.04	1.92			4.64	3.36			3.84	2.88							1.92	1.44								2.56				4.32
									3.04	1.92			4.64	3.36			3.84	2.88							1.92	1.44								2.56				4.64
									3.04	1.92			4.64	3.36			3.84	2.88							1.92	1.44								2.56				4.64
									3.04	1.92			4.64	3.36			3.84	2.88							1.92	1.44								2.56				4.64
									3.04	1.92			4.64	3.36			3.84	2.88							1.92	1.44								2.56				4.64
									3.04	1.92			4.8	3.36			3.84	2.88							1.92	1.44								2.56				4.64
									3.04	1.92			4.8	3.36			3.84	2.88							1.92	1.6								2.56				4.8
									3.04	1.92			4.8	3.36			3.84	2.88							1.92	1.6								2.56				4.8
									3.04	1.92			4.8	3.36			3.84	2.88							1.92	1.6								2.56				4.8
									3.2	1.92			4.8	3.36			3.84	2.88							1.92	1.6								2.56				5.12
									3.2	1.92			4.8	3.36			4	3.04							1.92	1.6								2.56				5.28
									3.2	1.92			4.8	3.36			4	3.04							1.92	1.6								2.56				5.44
									3.2	1.92			4.8	3.52			4	3.04							1.92	1.6								2.72				5.44
									3.2	1.92			4.96	3.52			4	3.04							1.92	1.6								2.72				5.44
									3.2	1.92			4.96	3.52			4	3.04							1.92	1.6								2.72				5.6
									3.2	1.92			4.96	3.52			4	3.04							1.92	1.6								2.72				5.76
									3.2	1.92			4.96	3.52			4	3.04							1.92	1.6								2.72				5.76
									3.2	1.92			4.96	3.52			4	3.04							1.92	1.6								2.72				6.24
									3.2	1.92			4.96	3.52			4	3.04							1.92	1.6								2.72				8.8
									3.2	1.92			4.96	3.52			4	3.04							1.92	1.6								2.72				10.4
									3.2	1.92			4.96	3.52			4	3.04							1.92	1.6								2.72				11.04
									3.2	1.92			4.96	3.52			4	3.04							1.92	1.6								2.72
									3.2	1.92			4.96	3.52			4	3.04							1.92	1.6								2.72
									3.2	1.92			4.96	3.52			4	3.04							1.92	1.6								2.72
									3.2	1.92			4.96	3.68			4	3.04							1.92	1.6								2.72
									3.2	1.92			4.96	3.68			4	3.04							1.92	1.6								2.72
									3.36	1.92			5.12	3.68			4	3.04							1.92	1.6								2.72
									3.36	1.92			5.12	3.68			4	3.04							1.92	1.6								2.72
									3.36	1.92			5.12	3.68			4	3.04							1.92	1.6								2.72
									3.36	1.92			5.12	3.68			4	3.04							1.92	1.6								2.72
									3.36	1.92			5.12	3.68			4	3.04							1.92	1.6								2.72
									3.36	1.92			5.12	3.68			4	3.04							1.92	1.6								2.88
									3.36	1.92			5.12	3.68			4	3.04							1.92	1.6								2.88
									3.36	1.92			5.12	3.68			4	3.04							1.92	1.6								2.88
									3.36	1.92			5.12	3.68			4	3.04							1.92	1.6								2.88
									3.36	1.92			5.28	3.84			4.16	3.04							1.92	1.6								2.88
									3.36	1.92			5.28	3.84			4.16	3.04							1.92	1.6								2.88
									3.36	1.92			5.28	3.84			4.16	3.2							1.92	1.6								2.88
									3.36	1.92			5.28	3.84			4.16	3.2							1.92	1.6								2.88
									3.36	1.92			5.28	3.84			4.16	3.2							1.92	1.6								2.88
									3.36	1.92			5.28	3.84			4.16	3.2							1.92	1.6								2.88
									3.36	1.92			5.28	3.84			4.16	3.2							1.92	1.6								2.88
									3.36	1.92			5.28	3.84			4.16	3.2							1.92	1.6								2.88
									3.36	1.92			5.28	3.84			4.16	3.2							1.92	1.6								2.88
									3.36	1.92			5.28	3.84			4.16	3.2							2.08	1.6								2.88
									3.36	1.92			5.28	3.84			4.16	3.2							2.08	1.6								2.88
									3.36	1.92			5.28	3.84			4.16	3.2							2.08	1.6								3.04
									3.36	1.92			5.44	3.84			4.16	3.2							2.08	1.6								3.04
									3.36	2.08			5.44	3.84			4.16	3.2							2.08	1.6								3.04
									3.36	2.08			5.44	3.84			4.16	3.2							2.08	1.6								3.04
									3.52	2.08			5.44	3.84			4.32	3.2							2.08	1.6								3.04
									3.52	2.08			5.44	4			4.32	3.2							2.08	1.6								3.04
									3.52	2.08			5.44	4			4.32	3.2							2.08	1.6								3.04
									3.52	2.08			5.44	4			4.32	3.2							2.08	1.6								3.04
									3.52	2.08			5.44	4			4.32	3.2							2.08	1.6								3.04
									3.52	2.08			5.44	4			4.32	3.2							2.08	1.6								3.04
									3.52	2.08			5.44	4			4.32	3.2							2.08	1.6								3.04
									3.52	2.08			5.44	4			4.32	3.2							2.08	1.6								3.04
									3.52	2.08			5.44	4			4.32	3.2							2.08	1.6								3.04
									3.52	2.08			5.44	4			4.32	3.2							2.08	1.6								3.04
									3.52	2.08			5.44	4			4.32	3.2							2.08	1.6								3.04
									3.52	2.08			5.6	4.16			4.32	3.2							2.08	1.6								3.04
									3.52	2.08			5.6	4.16			4.32	3.2							2.08	1.6								3.04
									3.52	2.08			5.6	4.16			4.32	3.2							2.08	1.6								3.04
									3.52	2.08			5.6	4.16			4.48	3.36							2.08	1.6								3.04
									3.52	2.08			5.6	4.16			4.48	3.36							2.08	1.6								3.2
									3.52	2.08			5.6	4.16			4.48	3.36							2.08	1.6								3.2
									3.52	2.08			5.76	4.16			4.48	3.36							2.08	1.6								3.2
									3.52	2.08			5.76	4.16			4.48	3.36							2.08	1.6								3.2
									3.52	2.08			5.76	4.16			4.48	3.36							2.08	1.6								3.2
									3.52	2.08			5.76	4.16			4.48	3.36							2.08	1.6								3.2
									3.52	2.08			5.76	4.16			4.48	3.36							2.08	1.6								3.2
									3.52	2.08			5.76	4.32			4.48	3.36							2.08	1.6								3.2
									3.52	2.08			5.76	4.32			4.48	3.36							2.08	1.6								3.2
									3.52	2.08			5.76	4.32			4.48	3.36							2.08	1.6								3.2
									3.52	2.08			5.92	4.32			4.64	3.36							2.08	1.6								3.2
									3.52	2.08			5.92	4.32			4.64	3.36							2.08	1.6								3.2
									3.52	2.08			5.92	4.32			4.64	3.36							2.08	1.6								3.2
									3.52	2.08			5.92	4.32			4.64	3.36							2.08	1.6								3.2
									3.68	2.08			5.92	4.32			4.64	3.36							2.08	1.6								3.36
									3.68	2.08			5.92	4.32			4.64	3.36							2.08	1.6								3.36
									3.68	2.08			5.92	4.32			4.64	3.36							2.08	1.6								3.36
									3.68	2.08			5.92	4.48			4.64	3.36							2.08	1.6								3.36
									3.68	2.08			5.92	4.48			4.64	3.36							2.08	1.6								3.36
									3.68	2.08			5.92	4.48			4.64	3.36							2.08	1.6								3.36
									3.68	2.08			5.92	4.48			4.64	3.52							2.08	1.6								3.36
									3.68	2.08			5.92	4.48			4.64	3.52							2.08	1.6								3.36
									3.68	2.24			6.08	4.48			4.64	3.52							2.08	1.6								3.36
									3.68	2.24			6.08	4.48			4.64	3.52							2.08	1.6								3.36
									3.68	2.24			6.08	4.48			4.64	3.52							2.08	1.6								3.36
									3.68	2.24			6.08	4.48			4.64	3.52							2.08	1.6								3.36
									3.68	2.24			6.08	4.48			4.8	3.52							2.08	1.6								3.36
									3.84	2.24			6.08	4.48			4.8	3.52							2.08	1.6								3.36
									3.84	2.24			6.08	4.64			4.8	3.52							2.08	1.6								3.36
									3.84	2.24			6.24	4.64			4.8	3.52							2.08	1.6								3.36
									3.84	2.24			6.24	4.64			4.8	3.52							2.08	1.6								3.36
									3.84	2.24			6.24	4.64			4.8	3.52							2.08	1.6								3.36
									3.84	2.24			6.24	4.64			4.8	3.52							2.08	1.6								3.52
									3.84	2.24			6.24	4.64			4.8	3.52							2.08	1.6								3.52
									3.84	2.24			6.24	4.64			4.8	3.52							2.08	1.6								3.52
									3.84	2.24			6.24	4.64			4.8	3.52							2.08	1.6								3.52
									3.84	2.24			6.4	4.64			4.8	3.52							2.24	1.6								3.52
									3.84	2.24			6.4	4.64			4.8	3.52							2.24	1.6								3.52
									3.84	2.24			6.4	4.64			4.8	3.52							2.24	1.6								3.52
									3.84	2.24			6.4	4.64			4.8	3.52							2.24	1.6								3.52
									3.84	2.24			6.4	4.64			4.8	3.52							2.24	1.6								3.52
									3.84	2.24			6.4	4.64			4.8	3.52							2.24	1.6								3.52
									3.84	2.24			6.4	4.64			4.8	3.52							2.24	1.6								3.52
									3.84	2.24			6.4	4.64			4.8	3.52							2.24	1.6								3.52
									4	2.24			6.4	4.64			4.8	3.52							2.24	1.6								3.52
									4	2.24			6.56	4.8			4.8	3.52							2.24	1.6								3.68
									4	2.24			6.56	4.8			4.8	3.52							2.24	1.6								3.68
									4	2.24			6.56	4.8			4.8	3.52							2.24	1.6								3.68
									4	2.24			6.56	4.8			4.8	3.68							2.24	1.6								3.68
									4	2.24			6.56	4.8			4.8	3.68							2.24	1.6								3.68
									4	2.24			6.56	4.8			4.8	3.68							2.24	1.6								3.68
									4	2.24			6.56	4.8			4.8	3.68							2.24	1.6								3.68
									4	2.24			6.56	4.8			4.96	3.68							2.24	1.6								3.68
									4	2.24			6.56	4.96			4.96	3.68							2.24	1.6								3.68
									4	2.24			6.56	4.96			4.96	3.68							2.24	1.6								3.68
									4	2.24			6.56	4.96			4.96	3.68							2.24	1.6								3.84
									4	2.24			6.72	4.96			4.96	3.68							2.24	1.6								3.84
									4	2.24			6.72	5.12			4.96	3.68							2.24	1.6								3.84
									4	2.24			6.72	5.12			4.96	3.68							2.24	1.76								3.84
									4	2.24			6.72	5.12			4.96	3.68							2.24	1.76								3.84
									4	2.24			6.88	5.12			4.96	3.68							2.24	1.76								3.84
									4	2.24			6.88	5.12			4.96	3.68							2.24	1.76								3.84
									4	2.24			6.88	5.12			4.96	3.68							2.24	1.76								4
									4	2.24			7.04	5.12			4.96	3.68							2.24	1.76								4
									4	2.24			7.04	5.12			4.96	3.68							2.24	1.76								4
									4	2.24			7.04	5.28			4.96	3.84							2.24	1.76								4
									4	2.24			7.04	5.28			4.96	3.84							2.24	1.76								4
									4	2.24			7.04	5.28			4.96	3.84							2.24	1.76								4
									4.16	2.24			7.04	5.28			4.96	3.84							2.24	1.76								4
									4.16	2.24			7.04	5.28			4.96	3.84							2.24	1.76								4
									4.16	2.24			7.2	5.28			4.96	3.84							2.24	1.76								4
									4.16	2.24			7.2	5.28			4.96	3.84							2.24	1.76								4.16
									4.16	2.24			7.2	5.28			4.96	3.84							2.24	1.76								4.16
									4.16	2.4			7.36	5.44			4.96	3.84							2.24	1.76								4.16
									4.16	2.4			7.36	5.44			4.96	3.84							2.24	1.76								4.16
									4.16	2.4			7.36	5.44			5.12	3.84							2.24	1.76								4.16
									4.16	2.4			7.36	5.44			5.12	3.84							2.24	1.76								4.32
									4.16	2.4			7.36	5.44			5.12	3.84							2.24	1.76								4.32
									4.16	2.4			7.36	5.6			5.12	3.84							2.24	1.76								4.32
									4.16	2.4			7.52	5.6			5.12	3.84							2.24	1.76								4.48
									4.16	2.4			7.52	5.6			5.12	3.84							2.24	1.76								4.48
									4.16	2.4			7.52	5.6			5.12	3.84							2.24	1.76								4.64
									4.16	2.4			7.52	5.6			5.12	3.84							2.24	1.76								4.64
									4.16	2.4			7.68	5.6			5.12	3.84							2.24	1.76
									4.32	2.4			7.68	5.6			5.12	3.84							2.24	1.76
									4.32	2.4			7.68	5.6			5.12	3.84							2.24	1.76
									4.32	2.4			7.68	5.76			5.12	3.84							2.24	1.76
									4.32	2.4			7.68	5.76			5.12	3.84							2.24	1.76
									4.32	2.4			7.84	5.76			5.12	3.84							2.24	1.76
									4.32	2.4			7.84	5.92			5.12	3.84							2.24	1.76
									4.32	2.4			7.84	5.92			5.12	3.84							2.24	1.76
									4.32	2.4			7.84	5.92			5.12	4							2.24	1.76
									4.32	2.4			7.84	5.92			5.12	4							2.24	1.76
									4.32	2.4			8	5.92			5.12	4							2.24	1.76
									4.32	2.4			8	5.92			5.12	4							2.24	1.76
									4.32	2.4			8	5.92			5.12	4							2.4	1.76
									4.32	2.4			8	5.92			5.12	4							2.4	1.76
									4.32	2.4			8.16	5.92			5.12	4							2.4	1.76
									4.32	2.4			8.16	6.08			5.12	4							2.4	1.76
									4.32	2.4			8.16	6.08			5.28	4							2.4	1.76
									4.32	2.4			8.32	6.08			5.28	4							2.4	1.76
									4.32	2.4			8.32	6.08			5.28	4							2.4	1.76
									4.32	2.4			8.32	6.08			5.28	4							2.4	1.76
									4.48	2.4			8.32	6.08			5.28	4							2.4	1.76
									4.48	2.4			8.32	6.08			5.28	4							2.4	1.76
									4.48	2.4			8.32	6.08			5.28	4							2.4	1.76
									4.48	2.4			8.32	6.24			5.28	4							2.4	1.76
									4.48	2.4			8.48	6.24			5.28	4							2.4	1.76
									4.48	2.4			8.64	6.24			5.28	4.16							2.4	1.76
									4.48	2.56			8.64	6.24			5.28	4.16							2.4	1.76
									4.48	2.56			8.64	6.24			5.28	4.16							2.4	1.76
									4.48	2.56			8.64				5.44	4.16							2.4	1.76
									4.48	2.56			8.8				5.44	4.16							2.4	1.76
									4.48	2.56			8.8				5.44	4.16							2.4	1.76
									4.48	2.56			8.8				5.44	4.16							2.4	1.76
									4.48	2.56			8.8				5.44	4.16							2.4	1.76
									4.48	2.56			8.8				5.44	4.16							2.4	1.76
									4.48	2.56			8.8				5.44	4.16							2.4	1.76
									4.64	2.56			8.96				5.44	4.16							2.4	1.76
									4.64	2.56			8.96				5.44	4.16							2.4	1.76
									4.64	2.56			8.96				5.44	4.16							2.4	1.76
									4.64	2.56			8.96				5.44	4.16							2.4	1.76
									4.64	2.56			9.12				5.44	4.16							2.4	1.76
									4.64	2.56			9.12				5.44	4.16							2.4	1.76
									4.64	2.56			9.12				5.44	4.16							2.4	1.76
									4.64	2.56			9.28				5.44	4.32							2.4	1.76
									4.64	2.56			9.28				5.44	4.32							2.4	1.76
									4.64	2.56			9.44				5.44	4.32							2.4	1.76
									4.64	2.56			9.44				5.44	4.32							2.4	1.76
									4.64	2.56			9.6				5.44	4.32							2.4	1.76
									4.64	2.56			9.76				5.44	4.32							2.4	1.76
									4.64	2.56			9.76				5.6	4.32							2.4	1.76
									4.64	2.56			9.76				5.6	4.32							2.4	1.76
									4.64	2.56							5.6	4.32							2.4	1.76
									4.8	2.56							5.6	4.32							2.4	1.76
									4.8	2.56							5.6	4.32							2.4	1.76
									4.8	2.56							5.6	4.32							2.4	1.76
									4.8	2.56							5.6	4.32							2.4	1.76
									4.8	2.56							5.6	4.32							2.4	1.76
									4.8	2.56							5.6	4.32							2.4	1.76
									4.8	2.56							5.6	4.32							2.4	1.76
									4.8	2.72							5.6	4.48							2.4	1.92
									4.8	2.72							5.76	4.48							2.4	1.92
									4.8	2.72							5.76	4.48							2.4	1.92
									4.8	2.72							5.76	4.48							2.4	1.92
									4.8	2.72							5.76	4.48							2.4	1.92
									4.8	2.72							5.76	4.48							2.56	1.92
									4.96	2.72							5.76	4.48							2.56	1.92
									4.96	2.72							5.76	4.48							2.56	1.92
									4.96	2.72							5.76	4.48							2.56	1.92
									4.96	2.72							5.76	4.48							2.56	1.92
									4.96	2.72							5.76	4.48							2.56	1.92
									4.96	2.72							5.76	4.48							2.56	1.92
									4.96	2.72							5.76	4.48							2.56	1.92
									4.96	2.72							5.76	4.48							2.56	1.92
									4.96	2.72							5.76	4.64							2.56	1.92
									4.96	2.72							5.76	4.64							2.56	1.92
									4.96	2.72							5.92	4.64							2.56	1.92
									4.96	2.72							5.92	4.64							2.56	1.92
									4.96	2.72							5.92	4.64							2.56	1.92
									5.12	2.72							5.92	4.64							2.56	1.92
									5.12	2.72							5.92	4.64							2.56	1.92
									5.12	2.72							5.92	4.64							2.56	1.92
									5.12	2.72							5.92	4.64							2.56	1.92
									5.12	2.72							5.92	4.64							2.56	1.92
									5.12	2.72							6.08	4.64							2.56	1.92
									5.12	2.88							6.08	4.64							2.56	1.92
									5.12	2.88							6.08	4.64							2.56	1.92
									5.12	2.88							6.08	4.64							2.56	1.92
									5.12	2.88							6.08	4.64							2.56	1.92
									5.12	2.88							6.08	4.64							2.56	1.92
									5.12	2.88							6.08	4.8							2.56	1.92
									5.12	2.88							6.08	4.8							2.56	1.92
									5.12	2.88							6.08	4.8							2.56	1.92
									5.12	2.88							6.08	4.8							2.56	1.92
									5.28	2.88							6.08	4.8							2.56	1.92
									5.28	2.88							6.08	4.8							2.56	1.92
									5.28	2.88							6.08	4.8							2.56	1.92
									5.28	2.88							6.08	4.8							2.56	1.92
									5.28	2.88							6.08	4.8							2.56	1.92
									5.44	2.88							6.08	4.96							2.56	1.92
									5.44	2.88							6.08	4.96							2.56	1.92
									5.44	2.88							6.08	4.96							2.56	1.92
									5.44	2.88							6.08	4.96							2.56	1.92
									5.44	2.88							6.08	4.96							2.56	1.92
									5.44	2.88							6.24	4.96							2.56	1.92
									5.44	2.88							6.24	4.96							2.56	1.92
									5.44	2.88							6.24	4.96							2.56	1.92
									5.44	2.88							6.24	4.96							2.56	1.92
									5.44	3.04							6.24	5.12							2.56	1.92
									5.44	3.04							6.24	5.12							2.56	1.92
									5.6	3.04							6.24	5.12							2.56	1.92
									5.6	3.04							6.24	5.12							2.56	1.92
									5.6	3.04							6.24	5.12							2.56	1.92
									5.6	3.04							6.24	5.12							2.56	1.92
									5.6	3.04							6.24	5.12							2.56	1.92
									5.6	3.04							6.24	5.12							2.56	1.92
									5.6	3.04							6.24	5.12							2.72	1.92
									5.6	3.04							6.24	5.12							2.72	1.92
									5.6	3.04							6.24	5.28							2.72	1.92
									5.6	3.04							6.4	5.28							2.72	1.92
									5.6	3.04							6.4	5.28							2.72	1.92
									5.6	3.04							6.4	5.28							2.72	1.92
									5.6	3.04							6.4	5.28							2.72	1.92
									5.76	3.04							6.4	5.28							2.72	1.92
									5.76	3.04							6.4	5.44							2.72	1.92
									5.76	3.04							6.4	5.44							2.72	1.92
									5.76	3.04							6.4	5.44							2.72	1.92
									5.76	3.04							6.4	5.44							2.72	1.92
									5.76	3.04							6.4	5.44							2.72	1.92
									5.76	3.04							6.4	5.44							2.72	1.92
									5.76	3.04							6.4	5.44							2.72	1.92
									5.76	3.2							6.4	5.6							2.72	1.92
									5.76	3.2							6.56	5.6							2.72	1.92
									5.76	3.2							6.56	5.6							2.72	1.92
									5.76	3.2							6.56	5.6							2.72	1.92
									5.76	3.2							6.56	5.76							2.72	1.92
									5.92	3.2							6.56	5.76							2.72	1.92
									5.92	3.2							6.56	5.76							2.72	1.92
									5.92	3.2							6.56	5.92							2.72	1.92
									5.92	3.2							6.56	5.92							2.72	1.92
									5.92	3.2							6.56	5.92							2.72	1.92
									5.92	3.2							6.56	5.92							2.72	1.92
									5.92	3.2							6.56	5.92							2.72	1.92
									5.92	3.2							6.56	5.92							2.72	1.92
									6.08	3.2							6.56	6.08							2.72	1.92
									6.08	3.2							6.56	6.08							2.72	1.92
									6.08	3.2							6.56	6.08							2.72	1.92
									6.08	3.2							6.72	6.08							2.72	1.92
									6.08	3.2							6.72	6.08							2.72	1.92
									6.08	3.36							6.72	6.08							2.72	1.92
									6.08	3.36							6.72	6.08							2.72	1.92
									6.08	3.36							6.72	6.08							2.72	1.92
									6.08	3.36							6.72	6.08							2.72	1.92
									6.24	3.36							6.72	6.08							2.72	2.08
									6.24	3.36							6.72	6.08							2.72	2.08
									6.24	3.36							6.72	6.24							2.72	2.08
									6.24	3.36							6.72	6.24							2.72	2.08
									6.24	3.36							6.72	6.24							2.72	2.08
									6.24	3.36							6.72	6.24							2.72	2.08
									6.24	3.36							6.72	6.24							2.72	2.08
									6.24	3.36							6.88	6.24							2.72	2.08
									6.4	3.36							6.88	6.4							2.72	2.08
									6.4	3.36							6.88	6.4							2.88	2.08
									6.4	3.52							6.88	6.4							2.88	2.08
									6.4	3.52							6.88	6.4							2.88	2.08
									6.4	3.52							6.88	6.4							2.88	2.08
									6.4	3.52							6.88	6.4							2.88	2.08
									6.56	3.52							6.88	6.4							2.88	2.08
									6.56	3.52							6.88	6.56							2.88	2.08
									6.56	3.52							6.88	6.56							2.88	2.08
									6.56	3.52							6.88	6.56							2.88	2.08
									6.72	3.52							6.88	6.56							2.88	2.08
									6.72	3.52							6.88	6.56							2.88	2.08
									6.72	3.52							6.88	6.56							2.88	2.08
									6.72	3.52							6.88	6.56							2.88	2.08
									6.72	3.52							6.88	6.56							2.88	2.08
									6.72	3.52							6.88	6.56							2.88	2.08
									6.88	3.68							6.88	6.72							2.88	2.08
									6.88	3.68							6.88	6.72							2.88	2.08
									6.88	3.68							7.04	6.88							2.88	2.08
									6.88	3.68							7.04	6.88							2.88	2.08
									6.88	3.68							7.04	6.88							2.88	2.08
									6.88	3.68							7.04	6.88							2.88	2.08
									6.88	3.68							7.04	7.04							2.88	2.08
									6.88	3.68							7.04	7.04							2.88	2.08
									6.88	3.68							7.04	7.04							2.88	2.08
									7.04	3.68							7.04	7.2							2.88	2.08
									7.04	3.68							7.04	7.2							2.88	2.08
									7.04	3.68							7.04	7.2							2.88	2.08
									7.2	3.68							7.04	7.36							2.88	2.08
									7.2	3.68							7.04	7.36							2.88	2.08
									7.2	3.68							7.04	7.36							2.88	2.08
									7.2	3.84							7.04	7.52							2.88	2.08
									7.2	3.84							7.2								2.88	2.08
									7.2	3.84							7.2								2.88	2.08
									7.36	3.84							7.2								2.88	2.08
									7.36	3.84							7.2								2.88	2.08
									7.36	3.84							7.2								2.88	2.08
									7.36	3.84							7.2								2.88	2.08
									7.52	3.84							7.2								2.88	2.08
									7.52	3.84							7.2								2.88	2.08
									7.52	3.84							7.2								2.88	2.08
									7.52	3.84							7.2								2.88	2.08
									7.52	4							7.2								2.88	2.08
									7.68	4							7.2								3.04	2.08
									7.68	4							7.2								3.04	2.08
									7.68	4							7.2								3.04	2.08
									7.68	4							7.2								3.04	2.08
									7.68	4							7.2								3.04	2.08
									7.84	4							7.2								3.04	2.08
									8	4							7.36								3.04	2.08
									8	4							7.36								3.04	2.08
									8	4							7.36								3.04	2.08
									8.16	4							7.36								3.04	2.08
									8.16	4							7.36								3.04	2.08
									8.16	4							7.36								3.04	2.08
									8.32	4							7.36								3.04	2.08
									8.32	4							7.36								3.04	2.08
									8.32	4.16							7.36								3.04	2.08
										4.16							7.52								3.04	2.08
										4.16							7.52								3.04	2.08
										4.16							7.52								3.04	2.08
										4.16							7.52								3.04	2.08
										4.16							7.52								3.04	2.08
										4.16							7.52								3.04	2.08
										4.16							7.52								3.04	2.08
										4.16							7.68								3.04	2.08
										4.16							7.68								3.04	2.08
										4.16							7.68								3.04	2.08
										4.16							7.68								3.04	2.08
										4.32							7.68								3.04	2.08
										4.32							7.68								3.04	2.08
										4.32							7.68								3.2	2.08
										4.32							7.68								3.2	2.08
										4.32							7.68								3.2	2.08
										4.32							7.68								3.2	2.08
										4.32							7.68								3.2	2.08
										4.32							7.68								3.2	2.08
										4.32							7.68								3.2	2.08
										4.48							7.68								3.2	2.08
										4.48							7.68								3.2	2.08
										4.48							7.68								3.2	2.08
										4.48							7.84								3.2	2.08
										4.48							7.84								3.2	2.08
										4.48							7.84								3.2	2.08
										4.48							7.84								3.2	2.08
										4.64							7.84								3.2	2.08
										4.64							7.84								3.2	2.08
										4.64							7.84								3.2	2.08
										4.64							7.84								3.2	2.08
										4.64							8								3.2	2.08
										4.64							8								3.2	2.08
										4.8							8								3.2	2.08
										4.8							8								3.2	2.08
										4.8							8								3.2	2.08
										4.8							8.16								3.2	2.08
										4.8							8.16								3.2	2.08
										4.8							8.16								3.2	2.24
										4.8							8.16								3.2	2.24
																	8.16								3.2	2.24
																	8.32								3.2	2.24
																	8.32								3.2	2.24
																	8.32								3.2	2.24
																	8.32								3.2	2.24
																	8.32								3.2	2.24
																	8.32								3.2	2.24
																	8.32								3.2	2.24
																	8.32								3.2	2.24
																	8.32								3.2	2.24
																	8.48								3.2	2.24
																	8.48								3.2	2.24
																	8.48								3.2	2.24
																	8.48								3.2	2.24
																	8.48								3.2	2.24
																	8.48								3.2	2.24
																	8.64								3.2	2.24
																	8.64								3.2	2.24
																	8.64								3.36	2.24
																	8.8								3.36	2.24
																	8.8								3.36	2.24
																	8.8								3.36	2.24
																	8.8								3.36	2.24
																	8.96								3.36	2.24
																	8.96								3.36	2.24
																	8.96								3.36	2.24
																	8.96								3.36	2.24
																	9.12								3.36	2.24
																	9.12								3.36	2.24
																	9.12								3.36	2.24
																	9.12								3.36	2.24
																	9.12								3.36	2.24
																	9.12								3.36	2.24
																	9.12								3.36	2.24
																	9.12								3.36	2.24
																	9.12								3.36	2.24
																	9.28								3.36	2.24
																	9.28								3.36	2.24
																	9.28								3.36	2.24
																	9.28								3.36	2.24
																	9.28								3.36	2.24
																	9.28								3.36	2.24
																	9.44								3.36	2.24
																	9.44								3.36	2.24
																	9.6								3.36	2.24
																	9.6								3.36	2.24
																	9.76								3.36	2.24
																	9.76								3.36	2.24
																	9.76								3.36	2.24
																	9.76								3.36	2.24
																	9.76								3.36	2.24
																	9.76								3.36	2.24
																	9.76								3.36	2.24
																	9.76								3.36	2.24
																	9.76								3.36	2.24
																	9.76								3.52	2.24
																	9.76								3.52	2.24
																	9.92								3.52	2.24
																	9.92								3.52	2.24
																	9.92								3.52	2.24
																	9.92								3.52	2.24
																	9.92								3.52	2.24
																	10.08								3.52	2.24
																	10.08								3.52	2.4
																	10.08								3.52	2.4
																	10.08								3.52	2.4
																	10.08								3.52	2.4
																	10.24								3.52	2.4
																	10.24								3.52	2.4
																	10.24								3.52	2.4
																	10.24								3.52	2.4
																	10.24								3.52	2.4
																	10.4								3.52	2.4
																	10.4								3.52	2.4
																	10.4								3.52	2.4
																	10.56								3.52	2.4
																	10.56								3.52	2.4
																	10.56								3.52	2.4
																	10.56								3.52	2.4
																	10.56								3.52	2.4
																	10.72								3.52	2.4
																	10.72								3.52	2.4
																	10.72								3.52	2.4
																	10.72								3.52	2.4
																	10.72								3.52	2.4
																	10.88								3.52	2.4
																	10.88								3.68	2.4
																	10.88								3.68	2.4
																	10.88								3.68	2.4
																	11.04								3.68	2.4
																	11.04								3.68	2.4
																	11.04								3.68	2.4
																	11.2								3.68	2.4
																	11.2								3.68	2.4
																	11.2								3.68	2.4
																	11.2								3.68	2.4
																	11.2								3.68	2.4
																	11.36								3.68	2.4
																	11.36								3.68	2.4
																	11.36								3.68	2.4
																	11.36								3.68	2.4
																	11.52								3.68	2.4
																	11.52								3.68	2.4
																	11.68								3.68	2.4
																	11.68								3.68	2.4
																	11.68								3.68	2.4
																	11.84								3.68	2.4
																	12								3.68	2.4
																	12								3.68	2.4
																	12.16								3.68	2.4
																	12.32								3.68	2.4
																	12.32								3.68	2.4
																	12.32								3.68	2.4
																	12.48								3.68	2.4
																	12.64								3.68	2.4
																	12.64								3.68	2.4
																	12.96								3.68	2.4
																	12.96								3.68	2.4
																	12.96								3.68	2.4
																	12.96								3.84	2.56
																	13.12								3.84	2.56
																	13.12								3.84	2.56
																	13.12								3.84	2.56
																	13.12								3.84	2.56
																	13.12								3.84	2.56
																									3.84	2.56
																									3.84	2.56
																									3.84	2.56
																									3.84	2.56
																									3.84	2.56
																									3.84	2.56
																									3.84	2.56
																									3.84	2.56
																									3.84	2.56
																									3.84	2.56
																									3.84	2.56
																									3.84	2.56
																									3.84	2.56
																									3.84	2.56
																									3.84	2.56
																									3.84	2.56
																									3.84	2.56
																									3.84	2.56
																									3.84	2.56
																									3.84	2.56
																									3.84	2.56
																									4	2.56
																									4	2.56
																									4	2.56
																									4	2.56
																									4	2.56
																									4	2.56
																									4	2.56
																									4	2.56
																									4	2.56
																									4	2.56
																									4	2.56
																									4	2.56
																									4	2.56
																									4	2.56
																									4	2.56
																									4	2.56
																									4	2.56
																									4	2.56
																									4	2.56
																									4	2.56
																									4	2.56
																									4	2.56
																									4	2.56
																									4	2.56
																									4	2.56
																									4	2.56
																									4	2.56
																									4	2.56
																									4	2.56
																									4	2.56
																									4	2.72
																									4.16	2.72
																									4.16	2.72
																									4.16	2.72
																									4.16	2.72
																									4.16	2.72
																									4.16	2.72
																									4.16	2.72
																									4.16	2.72
																									4.16	2.72
																									4.16	2.72
																									4.16	2.72
																									4.16	2.72
																									4.16	2.72
																									4.16	2.72
																									4.16	2.72
																									4.16	2.72
																									4.16	2.72
																									4.16	2.72
																									4.16	2.72
																									4.16	2.72
																									4.16	2.72
																									4.16	2.72
																									4.16	2.72
																									4.16	2.72
																									4.16	2.72
																									4.16	2.72
																									4.16	2.72
																									4.16	2.72
																									4.16	2.72
																									4.16	2.72
																									4.16	2.72
																									4.16	2.72
																									4.16	2.72
																									4.16	2.72
																									4.16	2.72
																									4.16	2.72
																									4.16	2.72
																									4.16	2.72
																									4.16	2.72
																									4.16	2.72
																									4.16	2.72
																									4.16	2.72
																									4.32	2.72
																									4.32	2.72
																									4.32	2.72
																									4.32	2.72
																									4.32	2.72
																									4.32	2.72
																									4.32	2.72
																									4.32	2.72
																									4.32	2.72
																									4.32	2.72
																									4.32	2.72
																									4.32	2.72
																									4.32	2.72
																									4.32	2.72
																									4.32	2.72
																									4.32	2.72
																									4.32	2.72
																									4.32	2.72
																									4.32	2.72
																									4.32	2.72
																									4.32	2.72
																									4.32	2.88
																									4.32	2.88
																									4.32	2.88
																									4.32	2.88
																									4.32	2.88
																									4.32	2.88
																									4.32	2.88
																									4.32	2.88
																									4.32	2.88
																									4.32	2.88
																									4.32	2.88
																									4.32	2.88
																									4.32	2.88
																									4.48	2.88
																									4.48	2.88
																									4.48	2.88
																									4.48	2.88
																									4.48	2.88
																									4.48	2.88
																									4.48	2.88
																									4.48	2.88
																									4.48	2.88
																									4.48	2.88
																									4.48	2.88
																									4.48	2.88
																									4.48	2.88
																									4.48	2.88
																									4.48	2.88
																									4.48	2.88
																									4.48	2.88
																									4.48	2.88
																									4.48	2.88
																									4.48	2.88
																									4.48	2.88
																									4.48	2.88
																									4.48	2.88
																									4.48	2.88
																									4.48	2.88
																									4.48	2.88
																									4.48	2.88
																									4.48	2.88
																									4.48	2.88
																									4.64	2.88
																									4.64	2.88
																									4.64	2.88
																									4.64	2.88
																									4.64	2.88
																									4.64	2.88
																									4.64	2.88
																									4.64	2.88
																									4.64	2.88
																									4.64	3.04
																									4.64	3.04
																									4.64	3.04
																									4.64	3.04
																									4.64	3.04
																									4.64	3.04
																									4.64	3.04
																									4.64	3.04
																									4.64	3.04
																									4.64	3.04
																									4.64	3.04
																									4.64	3.04
																									4.64	3.04
																									4.64	3.04
																									4.64	3.04
																									4.64	3.04
																									4.64	3.04
																									4.64	3.04
																									4.8	3.04
																									4.8	3.04
																									4.8	3.04
																									4.8	3.04
																									4.8	3.04
																									4.8	3.04
																									4.8	3.04
																									4.8	3.04
																									4.8	3.04
																									4.8	3.04
																									4.8	3.04
																									4.8	3.04
																									4.8	3.04
																									4.8	3.04
																									4.8	3.04
																									4.96	3.04
																									4.96	3.04
																									4.96	3.04
																									4.96	3.2
																									4.96	3.2
																									4.96	3.2
																									4.96	3.2
																									4.96	3.2
																									4.96	3.2
																									4.96	3.2
																									4.96	3.2
																									4.96	3.2
																									4.96	3.2
																									4.96	3.2
																									4.96	3.2
																									4.96	3.2
																									4.96	3.2
																									4.96	3.2
																									4.96	3.2
																									4.96	3.2
																									4.96	3.2
																									4.96	3.2
																									4.96	3.2
																									4.96	3.2
																									4.96	3.2
																									4.96	3.2
																									5.12	3.2
																									5.12	3.2
																									5.12	3.2
																									5.12	3.2
																									5.12	3.2
																									5.12	3.2
																									5.12	3.2
																									5.12	3.2
																									5.12	3.2
																									5.12	3.2
																									5.12	3.2
																									5.12	3.2
																									5.12	3.2
																									5.12	3.2
																									5.12	3.36
																									5.12	3.36
																									5.12	3.36
																									5.12	3.36
																									5.12	3.36
																									5.12	3.36
																									5.12	3.36
																									5.12	3.36
																									5.12	3.36
																									5.28	3.36
																									5.28	3.36
																									5.28	3.36
																									5.28	3.36
																									5.28	3.36
																									5.28	3.36
																									5.28	3.36
																									5.28	3.36
																									5.28	3.36
																									5.28	3.36
																									5.28	3.36
																									5.28	3.36
																									5.28	3.36
																									5.28	3.36
																									5.28	3.36
																									5.28	3.36
																									5.28	3.36
																									5.44	3.36
																									5.44	3.36
																									5.44	3.36
																									5.44	3.36
																									5.44	3.36
																									5.44	3.36
																									5.44	3.36
																									5.44	3.36
																									5.44	3.52
																									5.44	3.52
																									5.44	3.52
																									5.44	3.52
																									5.44	3.52
																									5.44	3.52
																									5.44	3.52
																									5.44	3.52
																									5.44	3.52
																									5.44	3.52
																									5.44	3.52
																									5.44	3.52
																									5.44	3.52
																									5.44	3.52
																									5.44	3.52
																									5.44	3.52
																									5.6	3.52
																									5.6	3.52
																									5.6	3.52
																									5.6	3.52
																									5.6	3.52
																									5.6	3.52
																									5.6	3.52
																									5.6	3.52
																									5.6	3.52
																									5.6	3.52
																									5.6	3.52
																									5.6	3.52
																									5.6	3.52
																									5.6	3.52
																									5.6	3.52
																									5.76	3.52
																									5.76	3.68
																									5.76	3.68
																									5.76	3.68
																									5.76	3.68
																									5.76	3.68
																									5.76	3.68
																									5.76	3.68
																									5.76	3.68
																									5.76	3.68
																									5.76	3.68
																									5.76	3.68
																									5.76	3.68
																									5.76	3.68
																									5.76	3.68
																									5.76	3.68
																									5.76	3.68
																									5.76	3.68
																									5.76	3.68
																									5.76	3.68
																									5.76	3.68
																									5.76	3.68
																									5.92	3.68
																									5.92	3.68
																									5.92	3.68
																									5.92	3.68
																									5.92	3.84
																									5.92	3.84
																									5.92	3.84
																									5.92	3.84
																									5.92	3.84
																									5.92	3.84
																									5.92	3.84
																									5.92	3.84
																									5.92	3.84
																									5.92	3.84
																									5.92	3.84
																									5.92	3.84
																									6.08	3.84
																									6.08	3.84
																									6.08	3.84
																									6.08	3.84
																									6.08	3.84
																									6.08	3.84
																									6.08	3.84
																									6.08	3.84
																									6.08	3.84
																									6.08	3.84
																									6.24	3.84
																									6.24	3.84
																									6.24	3.84
																									6.24	4
																									6.24	4
																									6.24	4
																									6.24	4
																									6.4	4
																									6.4	4
																									6.4	4
																									6.4	4
																									6.4	4
																									6.4	4
																									6.4	4
																									6.4	4
																									6.4	4
																									6.4	4
																									6.4	4
																									6.56	4.16
																									6.56	4.16
																									6.56	4.16
																									6.56	4.16
																									6.56	4.16
																									6.56	4.16
																									6.56	4.16
																									6.56	4.16
																									6.72	4.16
																									6.72	4.16
																									6.72	4.16
																									6.72	4.16
																									6.72	4.16
																									6.72	4.16
																									6.88	4.16
																									6.88	4.16
																									6.88	4.16
																									6.88	4.16
																									6.88	4.16
																									6.88	4.16
																									6.88	4.32
																									6.88	4.32
																									7.04	4.32
																									7.04	4.32
																									7.04	4.32
																									7.04	4.32
																									7.04	4.32
																									7.04	4.32
																									7.04	4.32
																									7.04	4.32
																									7.04	4.32
																									7.04	4.48
																									7.2	4.48
																									7.2	4.48
																									7.2	4.48
																									7.2	4.48
																									7.2	4.48
																									7.2	4.48
																									7.36	4.48
																									7.36	4.48
																									7.36	4.48
																									7.36	4.48
																									7.36	4.48
																									7.36	4.48
																									7.36	4.48
																									7.52	4.64
																									7.52	4.64
																									7.52	4.64
																									7.52	4.64
																									7.52	4.64
																									7.52	4.64
																									7.52	4.64
																									7.68	4.64
																									7.68	4.64
																									7.68	4.64
																									7.68	4.64
																									7.68	4.64
																									7.68	4.64
																									7.68	4.64
																									7.84	4.64
																									7.84	4.8
																									7.84	4.8
																									7.84	4.8
																									7.84	4.8
																									7.84	4.8
																									7.84	4.8
																									7.84	4.8
																									8	4.8
																									8	4.8
																									8	4.96
																									8	4.96
																									8	4.96
																									8	4.96
																									8	4.96
																									8	4.96
																									8	4.96
																									8	4.96
																									8.16	4.96
																									8.32	4.96
																									8.32	4.96
																									8.32	5.12
																									8.32	5.12
																									8.32	5.12
																									8.32	5.12
																									8.48	5.12
																									8.48	5.12
																									8.48	5.12
																									8.48	5.28
																									8.64	5.28
																									8.64	5.28
																										5.28
																										5.28
																										5.28
																										5.28
																										5.28
																										5.28
[truncated: 23 more columns]
