# Supplementary material for: Phosphatidylinositol-3-phosphate-dependent Klp98A recruitment regulates endosomal flux underlying developmental synaptic remodeling via Rab4
Source: J Cell Sci. 2026 Mar 27;139(6):jcs264782. doi: 10.1242/jcs.264782 (PMC13070254; doi:10.1242/jcs.264782)
Supplement: TableS7. — Raw data values of segmental velocity (μm/sec) of Rab4 vesicles in the anterograde and retrograde direction at different developmental timepoints, in different conditions, or after a pharmacological or genetic perturbation (Fig. 2G, S2B, 3C, S3H, 4D, S4E, S5D, S5B, S6F, S8H-I, and S9D). [file joces-139-264782-TableS7.xlsx]

## Sheet: Sheet1
	Segmental velocity values in µm/sec
	72 hours AEL				80 hours AEL				No Insulin/90 hours AEL				Insulin 1.7nM				Dilp2 17nM				Dilp2 170nM				Dilp5 17nM				Dilp5 170nM				InR-RNAi-1				InR-RNAi-2					InR-CA				InR-CA + PI3K inhibitor
	Anterograde	Retrograde			Anterograde	Retrograde			Anterograde	Retrograde			Anterograde	Retrograde			Anterograde	Retrograde			Anterograde	Retrograde			Anterograde	Retrograde			Anterograde	Retrograde			Anterograde	Retrograde			Anterograde	Retrograde				Anterograde	Retrograde			Anterograde	Retrograde
	0.1171	0.1067			0.1032	0.1049			0.1085	0.1081			0.1641	0.1176			0.1939	0.127			0.7385	0.1085			0.1011	0.32			0.1067	0.1133			0.1067	0.1032			0.1143	0.1096				0.1164	0.1633			0.1013	0.1297
	0.1231	0.1081			0.1176	0.1208			0.1311	0.1164			0.1714	0.1455			0.12	0.128			0.173	0.1477			0.1018	0.1023			0.1075	0.1404			0.1164	0.1041			0.1208	0.1422				0.1208	0.1641			0.1185	0.1319
	0.1455	0.1143			0.1176	0.1333			0.1582	0.125			0.1882	0.1455			0.1208	0.1283			0.1739	0.1569			0.1053	0.1032			0.1079	0.1745			0.124	0.1123			0.1215	0.1422				0.1569	0.1655			0.1185	0.1333
	0.1702	0.1185			0.1263	0.1333			0.1702	0.1311			0.1882	0.1548			0.1231	0.129			0.186	0.16			0.1055	0.1049			0.128	0.1818			0.1255	0.1127			0.1318	0.1569				0.1803	0.1694			0.16	0.1514
	0.1778	0.1231			0.1422	0.1362			0.173	0.1517			0.1905	0.16			0.1333	0.1311			0.2286	0.173			0.1059	0.1111			0.1667	0.2			0.136	0.1176			0.1391	0.1627				0.1839	0.175			0.1691	0.1536
	0.2133	0.127			0.1455	0.1481			0.1778	0.16			0.192	0.16			0.1356	0.1333			0.2353	0.1778			0.1079	0.1134			0.1846	0.2			0.1455	0.1248			0.1509	0.1882				0.186	0.1818			0.1895	0.1579
	0.2162	0.1362			0.1509	0.16			0.1905	0.16			0.2065	0.1627			0.1362	0.1383			0.2743	0.1882			0.1127	0.1148			0.1882	0.2074			0.1561	0.1273			0.1548	0.191				0.2065	0.1818			0.2	0.162
	0.2182	0.1412			0.1641	0.16			0.2133	0.16			0.2087	0.1655			0.1408	0.1391			0.2747	0.1988			0.1137	0.1153			0.1905	0.2133			0.1561	0.1306			0.1684	0.1939				0.2207	0.1874			0.2036	0.1778
	0.2207	0.1455			0.1778	0.1633			0.2286	0.16			0.2207	0.1803			0.1474	0.1404			0.2909	0.2133			0.1143	0.1159			0.1939	0.2133			0.1702	0.1391			0.173	0.1959				0.24	0.1882			0.2043	0.1829
	0.225	0.1524			0.1829	0.1641			0.2286	0.1641			0.2207	0.1829			0.1569	0.1488			0.2963	0.2182			0.1151	0.12			0.1951	0.2162			0.1811	0.1407			0.1898	0.2113				0.2494	0.1895			0.2062	0.1841
	0.2286	0.1561			0.1846	0.182			0.2353	0.1684			0.2286	0.1829			0.1684	0.1524			0.3	0.2192			0.1171	0.1208			0.1965	0.2182			0.1829	0.1422			0.24	0.2207				0.26	0.2043			0.2182	0.1846
	0.256	0.16			0.187	0.1939			0.2361	0.1745			0.2333	0.1829			0.1702	0.1569			0.3122	0.2207			0.1176	0.1231			0.2	0.2222			0.1934	0.1534			0.2605	0.2286				0.2667	0.2051			0.2207	0.1867
	0.2667	0.1641			0.1939	0.2051			0.2462	0.1778			0.2462	0.1882			0.1739	0.1577			0.3282	0.2286			0.1198	0.125			0.2019	0.224			0.1939	0.1561			0.2667	0.2286				0.2885	0.2222			0.25	0.1882
	0.2667	0.1667			0.1951	0.2133			0.2462	0.1798			0.2526	0.1898			0.1836	0.16			0.3556	0.2388			0.1227	0.1255			0.2154	0.2286			0.1959	0.1561			0.2667	0.2462				0.3048	0.2233			0.2581	0.1931
	0.28	0.1684			0.2	0.2196			0.2514	0.1839			0.2581	0.1939			0.1872	0.1684			0.3692	0.2462			0.1241	0.128			0.22	0.2333			0.2	0.16			0.2783	0.2462				0.3077	0.2262			0.2581	0.2028
	0.2963	0.1684			0.2126	0.2207			0.2667	0.1882			0.2717	0.1951			0.1882	0.1778			0.3733	0.2462			0.1248	0.128			0.2233	0.2424			0.2	0.16			0.2783	0.256				0.3145	0.2286			0.2633	0.2043
	0.2983	0.1778			0.2286	0.2222			0.2732	0.1882			0.2783	0.2			0.1939	0.1839			0.4	0.2526			0.1255	0.1297			0.2286	0.2462			0.2065	0.1641			0.2794	0.256				0.3254	0.2286			0.2732	0.2113
	0.3	0.1811			0.2286	0.237			0.2743	0.1939			0.2783	0.2036			0.2	0.186			0.4267	0.2605			0.1262	0.1306			0.2353	0.2462			0.2162	0.1641			0.2909	0.2667				0.3333	0.2286			0.2743	0.2169
	0.3048	0.1818			0.2462	0.237			0.2783	0.2			0.2857	0.2043			0.2	0.1882			0.4308	0.2667			0.128	0.1333			0.237	0.25			0.2196	0.1667			0.3048	0.2667				0.3368	0.2333			0.2824	0.2182
	0.3294	0.186			0.2462	0.2415			0.2872	0.2			0.2909	0.2133			0.2043	0.1882			0.4308	0.2667			0.1293	0.1379			0.24	0.2545			0.2207	0.1674			0.32	0.2667				0.3436	0.2353			0.2889	0.2188
	0.331	0.1882			0.256	0.2424			0.2872	0.2			0.2983	0.2133			0.2133	0.191			0.448	0.2723			0.1333	0.1429			0.24	0.256			0.2207	0.1714			0.3343	0.2783				0.3467	0.237			0.2977	0.2286
	0.3333	0.1959			0.2581	0.2462			0.2947	0.2133			0.3048	0.2182			0.2182	0.192			0.4571	0.2743			0.1333	0.1455			0.2526	0.2595			0.2233	0.173			0.3349	0.2783				0.3525	0.2383			0.2979	0.2341
	0.3333	0.2			0.2595	0.2595			0.3048	0.2222			0.3048	0.2207			0.2207	0.1939			0.5	0.2844			0.1359	0.1455			0.256	0.2667			0.2286	0.173			0.3368	0.2783				0.3556	0.2441			0.3	0.2353
	0.3368	0.2			0.2667	0.2743			0.3048	0.2286			0.3077	0.2286			0.237	0.1951			0.5	0.2977			0.1391	0.1455			0.2667	0.2667			0.2286	0.1778			0.3394	0.2783				0.3556	0.2444			0.3027	0.237
	0.3368	0.2036			0.2732	0.2857			0.3048	0.2286			0.3294	0.2286			0.2462	0.1951			0.5091	0.3048			0.1404	0.1455			0.2783	0.2667			0.2286	0.1778			0.3478	0.2824				0.3556	0.2526			0.3077	0.24
	0.3368	0.2098			0.2783	0.2909			0.3064	0.2286			0.3368	0.2286			0.2571	0.1959			0.5333	0.331			0.1431	0.1455			0.2857	0.2743			0.237	0.1778			0.3478	0.2857				0.3592	0.254			0.3077	0.2419
	0.3368	0.2133			0.2857	0.2909			0.3077	0.2353			0.3368	0.2333			0.2595	0.1965			0.5677	0.3333			0.1436	0.1488			0.2963	0.2759			0.237	0.1778			0.3556	0.2857				0.3765	0.2667			0.3097	0.2419
	0.3394	0.2162			0.2909	0.2977			0.3077	0.2353			0.3478	0.2353			0.2623	0.2			0.5818	0.3368			0.1439	0.1488			0.3048	0.28			0.2415	0.1811			0.3721	0.2909				0.3785	0.2667			0.3111	0.2489
	0.3556	0.2207			0.2909	0.3			0.3097	0.237			0.3556	0.237			0.2667	0.2			0.5818	0.341			0.1441	0.1488			0.3048	0.28			0.2424	0.1836			0.381	0.2963				0.3789	0.2667			0.3143	0.2489
	0.3556	0.2222			0.2963	0.3097			0.32	0.2424			0.3556	0.243			0.2667	0.2028			0.5943	0.35			0.1492	0.1561			0.3077	0.2839			0.2462	0.1836			0.4	0.3				0.381	0.2743			0.32	0.2526
	0.3657	0.2222			0.2963	0.3097			0.32	0.2424			0.3556	0.2435			0.2667	0.2043			0.6069	0.3721			0.1509	0.1569			0.32	0.2844			0.2462	0.186			0.4063	0.3048				0.3879	0.2783			0.3225	0.2571
	0.3765	0.2222			0.3048	0.313			0.3333	0.2424			0.36	0.2462			0.2667	0.2057			0.6222	0.3733			0.1561	0.1569			0.3333	0.2909			0.2538	0.1867			0.4267	0.3097				0.4	0.2851			0.331	0.2667
	0.3765	0.2286			0.3077	0.32			0.3333	0.2462			0.3636	0.2479			0.2732	0.2065			0.6261	0.3765			0.1561	0.1574			0.3394	0.2909			0.2545	0.1939			0.4364	0.32				0.4	0.288			0.331	0.2717
	0.381	0.237			0.3077	0.32			0.3368	0.2462			0.3692	0.2506			0.2776	0.2065			0.6286	0.381			0.1577	0.1612			0.3429	0.3			0.256	0.1939			0.4364	0.32				0.4	0.2909			0.3333	0.2732
	0.4	0.2424			0.3092	0.32			0.3368	0.2479			0.3765	0.2526			0.2783	0.2065			0.64	0.381			0.16	0.162			0.3441	0.3027			0.256	0.1951			0.448	0.32				0.4	0.3077			0.3404	0.2732
	0.4	0.2424			0.3111	0.32			0.3429	0.2504			0.381	0.2581			0.2807	0.2133			0.64	0.381			0.1616	0.1641			0.3556	0.3048			0.2571	0.2			0.4571	0.32				0.4114	0.32			0.352	0.2759
	0.4	0.2424			0.32	0.3273			0.3459	0.2526			0.384	0.2667			0.2813	0.2133			0.6545	0.3862			0.163	0.1655			0.36	0.3064			0.2581	0.2043			0.4571	0.32				0.4174	0.32			0.3556	0.2764
	0.4	0.2424			0.32	0.3282			0.3478	0.256			0.384	0.2667			0.2824	0.2162			0.6588	0.3862			0.1636	0.1655			0.3676	0.3077			0.2605	0.2065			0.4667	0.32				0.4211	0.32			0.3556	0.2765
	0.4	0.2462			0.3368	0.331			0.3478	0.256			0.3862	0.2667			0.2844	0.2207			0.6737	0.4			0.1653	0.1655			0.3765	0.3077			0.2667	0.2071			0.4706	0.3282				0.4282	0.331			0.3556	0.2872
	0.4	0.2462			0.3478	0.331			0.35	0.2581			0.4	0.2732			0.2872	0.2222			0.6857	0.4148			0.1667	0.1667			0.381	0.3097			0.2667	0.2087			0.4837	0.331				0.4444	0.3333			0.3778	0.2872
	0.4267	0.2489			0.3556	0.331			0.3556	0.2581			0.4	0.2783			0.2909	0.2286			0.6957	0.4148			0.1674	0.1672			0.381	0.3148			0.2857	0.2087			0.487	0.331				0.4452	0.3343			0.3862	0.2872
	0.4414	0.2489			0.3636	0.331			0.3556	0.2595			0.4	0.288			0.2909	0.2323			0.7273	0.419			0.1684	0.1684			0.3918	0.3152			0.2872	0.2105			0.4923	0.3333				0.4513	0.3368			0.3862	0.2909
	0.4444	0.25			0.384	0.3333			0.3556	0.2595			0.4	0.2909			0.2909	0.2333			0.7385	0.4211			0.171	0.1684			0.4	0.32			0.2963	0.2182			0.4923	0.3333				0.4522	0.3368			0.4	0.2963
	0.4444	0.2545			0.3911	0.3349			0.3556	0.2667			0.4	0.2954			0.313	0.2333			0.7385	0.4211			0.173	0.1702			0.4085	0.32			0.2963	0.22			0.4923	0.3333				0.4571	0.3429			0.4174	0.298
	0.4513	0.256			0.4	0.3368			0.3556	0.2667			0.4148	0.2963			0.32	0.2333			0.7429	0.4324			0.1778	0.173			0.4114	0.32			0.3048	0.2207			0.5	0.3368				0.4571	0.3459			0.4174	0.2983
	0.4571	0.2667			0.4	0.3368			0.3592	0.2667			0.4148	0.3			0.32	0.2353			0.7467	0.4364			0.1778	0.173			0.4267	0.3294			0.3158	0.2207			0.5053	0.3368				0.4655	0.3478			0.4185	0.2987
	0.4571	0.2667			0.4103	0.3368			0.3623	0.2667			0.4148	0.3027			0.3231	0.2353			0.7529	0.4364			0.1778	0.1739			0.4267	0.3333			0.32	0.2238			0.5053	0.3459				0.4667	0.3478			0.4211	0.32
	0.4571	0.2667			0.4174	0.3368			0.3636	0.2743			0.4267	0.3027			0.3368	0.2353			0.7619	0.4414			0.1818	0.1743			0.4286	0.3333			0.3333	0.224			0.5091	0.3478				0.4706	0.3512			0.4267	0.32
	0.4632	0.2667			0.4267	0.3368			0.3692	0.2743			0.4267	0.3027			0.3448	0.237			0.8421	0.4444			0.1818	0.1745			0.4301	0.3368			0.3368	0.2286			0.512	0.3478				0.4762	0.3556			0.4346	0.3254
	0.4667	0.2667			0.4267	0.3368			0.3692	0.2759			0.4308	0.3048			0.3462	0.237			0.8471	0.448			0.186	0.1778			0.4324	0.3394			0.3429	0.2341			0.5333	0.3478				0.487	0.3556			0.4364	0.3273
	0.4706	0.2743			0.4444	0.3478			0.3765	0.2759			0.4308	0.3048			0.3478	0.24			0.8471	0.4494			0.1882	0.1778			0.4414	0.3429			0.3429	0.2353			0.5333	0.3478				0.4923	0.3556			0.44	0.3282
	0.4706	0.275			0.4444	0.3556			0.3765	0.2759			0.4333	0.3048			0.3556	0.2489			0.8615	0.4645			0.1882	0.1778			0.4444	0.3429			0.3429	0.2353			0.5333	0.3478				0.5015	0.3556			0.4444	0.3368
	0.4741	0.2783			0.4444	0.3556			0.3765	0.2759			0.4364	0.3088			0.3556	0.251			0.8615	0.48			0.1895	0.1778			0.4571	0.3429			0.3478	0.2424			0.56	0.3478				0.5053	0.36			0.4444	0.3473
	0.48	0.2783			0.4571	0.3636			0.3765	0.2783			0.44	0.3088			0.3636	0.2535			0.8727	0.48			0.1898	0.1829			0.4571	0.3429			0.3556	0.2462			0.56	0.3525				0.5053	0.3613			0.4537	0.3486
	0.48	0.2783			0.4571	0.3692			0.3765	0.2783			0.4444	0.3097			0.3644	0.2545			0.8727	0.483			0.1916	0.1882			0.4706	0.3556			0.3556	0.2462			0.5714	0.3556				0.5091	0.3613			0.4571	0.3556
	0.48	0.2839			0.4706	0.381			0.3765	0.2783			0.448	0.313			0.3692	0.256			0.88	0.4837			0.192	0.1905			0.4727	0.3556			0.3556	0.2462			0.5714	0.3556				0.5109	0.3692			0.4571	0.3636
	0.4923	0.2857			0.483	0.381			0.3789	0.2783			0.4533	0.32			0.3765	0.2605			0.9043	0.487			0.192	0.1905			0.48	0.3613			0.3623	0.2514			0.5714	0.3556				0.5125	0.3748			0.4571	0.3692
	0.4923	0.2857			0.4923	0.381			0.384	0.2844			0.4571	0.32			0.3765	0.2612			0.9143	0.4889			0.1939	0.1939			0.48	0.3613			0.3733	0.256			0.5818	0.3556				0.5189	0.3765			0.4603	0.3692
	0.4923	0.2872			0.5	0.3879			0.384	0.2909			0.4571	0.32			0.3789	0.2667			0.9379	0.4923			0.2	0.1951			0.4923	0.3636			0.3745	0.2595			0.5895	0.3613				0.5333	0.3852			0.4615	0.3782
	0.4923	0.2885			0.5053	0.4			0.4	0.2909			0.4571	0.32			0.384	0.2667			0.9469	0.4966			0.2	0.1959			0.4923	0.3636			0.381	0.2595			0.5895	0.3636				0.5333	0.3879			0.4638	0.3826
	0.4966	0.2909			0.5153	0.4			0.4	0.2909			0.4571	0.32			0.3862	0.2667			0.96	0.5			0.2	0.1965			0.4923	0.3636			0.384	0.2595			0.5943	0.3657				0.5395	0.3918			0.4645	0.3892
	0.5	0.2909			0.5333	0.4			0.4	0.2909			0.4645	0.3294			0.3862	0.2667			0.96	0.5			0.2	0.2			0.4923	0.3636			0.3862	0.2595			0.6	0.3765				0.5486	0.3945			0.4687	0.4
	0.5029	0.2963			0.5333	0.4			0.4129	0.2909			0.4645	0.3294			0.3879	0.2667			0.96	0.5			0.2065	0.2			0.5029	0.3657			0.3918	0.2605			0.6	0.3765				0.5517	0.4			0.4706	0.4
	0.5053	0.2963			0.5333	0.4			0.416	0.2909			0.4706	0.331			0.3879	0.2667			0.96	0.5			0.2098	0.2			0.5053	0.3657			0.4	0.2667			0.6095	0.3765				0.5538	0.4			0.48	0.4
	0.5161	0.2971			0.5333	0.4			0.4174	0.2963			0.48	0.331			0.3902	0.2708			0.96	0.5029			0.2133	0.2			0.5053	0.3692			0.4129	0.2667			0.6154	0.381				0.5647	0.4			0.4842	0.425
	0.5333	0.3			0.5333	0.4114			0.4174	0.2963			0.4848	0.3343			0.4	0.2717			0.9739	0.5053			0.2207	0.2			0.5053	0.3765			0.4174	0.2667			0.6154	0.381				0.5647	0.4			0.4982	0.4267
	0.5333	0.3			0.5333	0.4148			0.4211	0.3			0.4881	0.3368			0.4	0.2723			0.9778	0.512			0.2207	0.2			0.5333	0.3765			0.419	0.2667			0.6154	0.381				0.5667	0.4			0.5053	0.4364
	0.5333	0.3			0.5333	0.4211			0.4211	0.3048			0.4923	0.3429			0.4	0.2759			1.0182	0.512			0.2222	0.2032			0.5333	0.3765			0.4211	0.2667			0.64	0.381				0.5667	0.4			0.5091	0.4414
	0.5333	0.3048			0.5333	0.4211			0.4308	0.3048			0.4923	0.3429			0.4096	0.2759			1.0667	0.512			0.224	0.2036			0.5333	0.381			0.4211	0.2667			0.64	0.3918				0.5677	0.4103			0.5209	0.4444
	0.5333	0.3077			0.5455	0.4267			0.4308	0.3064			0.4923	0.3525			0.4174	0.2764			1.0857	0.5161			0.225	0.2074			0.5333	0.381			0.4211	0.2667			0.64	0.4				0.5714	0.4114			0.5333	0.4444
	0.5333	0.3077			0.5517	0.4267			0.4364	0.3077			0.4966	0.3529			0.4174	0.2783			1.0857	0.5161			0.2254	0.2098			0.5333	0.3862			0.4211	0.2708			0.64	0.4				0.5714	0.4129			0.5333	0.4456
	0.5333	0.3077			0.5647	0.4267			0.4414	0.3097			0.5	0.3556			0.4174	0.28			1.1034	0.5333			0.2286	0.2133			0.5333	0.3862			0.4211	0.2717			0.64	0.4				0.5714	0.4148			0.5333	0.45
	0.5333	0.3097			0.5647	0.4267			0.4571	0.3122			0.5091	0.3556			0.4174	0.2824			1.1077	0.5333			0.2286	0.2133			0.5333	0.3879			0.4267	0.2723			0.6486	0.4				0.576	0.4267			0.5447	0.4571
	0.5474	0.3097			0.5647	0.4267			0.4571	0.3137			0.512	0.3556			0.4211	0.2824			1.1294	0.5333			0.2353	0.2133			0.5333	0.3902			0.4308	0.2743			0.6519	0.4				0.5818	0.4267			0.5447	0.4571
	0.5565	0.32			0.5667	0.4339			0.4571	0.3168			0.5176	0.3613			0.4222	0.2872			1.1294	0.5333			0.2353	0.2154			0.5333	0.3902			0.4324	0.2759			0.6667	0.4				0.5818	0.4267			0.5463	0.4645
	0.5714	0.32			0.5677	0.4364			0.4571	0.32			0.5333	0.3613			0.4241	0.2909			1.1333	0.5333			0.237	0.2173			0.5333	0.4			0.4324	0.2759			0.6667	0.4				0.5895	0.4267			0.5486	0.4706
	0.5714	0.32			0.5714	0.4364			0.4571	0.32			0.5333	0.3636			0.4267	0.2909			1.1636	0.5333			0.2388	0.2207			0.5333	0.4			0.4364	0.2783			0.6667	0.4				0.5895	0.4293			0.5573	0.4706
	0.5818	0.32			0.5783	0.4444			0.4667	0.32			0.5333	0.3636			0.4267	0.2909			1.1789	0.5333			0.24	0.2207			0.5333	0.4			0.4364	0.2824			0.6737	0.4				0.5905	0.4308			0.5592	0.4837
	0.5818	0.32			0.5818	0.4571			0.4706	0.32			0.5333	0.3636			0.4267	0.2947			1.1852	0.5447			0.24	0.2207			0.5333	0.4			0.4364	0.2835			0.7	0.4				0.6044	0.4364			0.56	0.487
	0.5926	0.3368			0.5818	0.4667			0.4706	0.32			0.5333	0.375			0.4333	0.2947			1.2	0.5486			0.2424	0.2207			0.5527	0.4			0.4426	0.2857			0.7054	0.4				0.6128	0.4364			0.5647	0.4923
	0.6	0.3368			0.5818	0.4667			0.4741	0.32			0.5333	0.3765			0.4364	0.2963			1.2	0.5565			0.2462	0.2215			0.5538	0.4			0.448	0.2857			0.7111	0.4				0.6154	0.4444			0.5699	0.4923
	0.6095	0.3429			0.5895	0.4706			0.48	0.32			0.5333	0.3765			0.4364	0.3			1.216	0.5565			0.2462	0.2222			0.5538	0.4148			0.4571	0.2872			0.7111	0.4063				0.6154	0.4444			0.5714	0.4966
	0.6154	0.3478			0.5926	0.4706			0.48	0.3254			0.5333	0.381			0.4364	0.3			1.2308	0.5565			0.2462	0.2222			0.56	0.4174			0.4571	0.2872			0.7111	0.4129				0.6303	0.4528			0.576	0.5073
	0.6222	0.3478			0.6154	0.4706			0.48	0.3282			0.5333	0.381			0.4364	0.3			1.2308	0.5714			0.2462	0.2222			0.56	0.419			0.4571	0.2909			0.72	0.4174				0.6303	0.4571			0.5926	0.5073
	0.6261	0.3556			0.6154	0.4706			0.487	0.331			0.5333	0.384			0.4364	0.3019			1.2522	0.5714			0.2462	0.2233			0.56	0.4235			0.4571	0.2909			0.7273	0.4211				0.6303	0.4571			0.6	0.512
	0.6261	0.3556			0.6154	0.4741			0.4889	0.331			0.5333	0.3879			0.4364	0.3027			1.2706	0.5714			0.2526	0.2233			0.56	0.4267			0.4571	0.2909			0.7273	0.4211				0.6345	0.4571			0.6	0.5161
	0.64	0.3556			0.6222	0.4741			0.4923	0.3333			0.5333	0.3879			0.4414	0.304			1.28	0.5744			0.256	0.2233			0.5714	0.4267			0.4645	0.293			0.7273	0.4267				0.64	0.4571			0.6	0.5217
	0.64	0.3556			0.6286	0.4741			0.4923	0.3333			0.5474	0.3902			0.4444	0.3048			1.28	0.5787			0.256	0.2246			0.576	0.4308			0.4706	0.2947			0.7385	0.4267				0.64	0.4571			0.6059	0.5333
	0.64	0.3636			0.64	0.4837			0.4923	0.3368			0.5538	0.4			0.4444	0.3097			1.3091	0.5818			0.256	0.2246			0.5867	0.4308			0.48	0.2963			0.7467	0.4267				0.6519	0.4571			0.6095	0.5333
	0.64	0.3636			0.64	0.4952			0.4952	0.3368			0.56	0.4			0.4465	0.3104			1.3333	0.6			0.256	0.2286			0.5926	0.4308			0.48	0.2963			0.7467	0.4267				0.6588	0.4645			0.6095	0.5333
	0.64	0.3636			0.64	0.4966			0.5	0.3368			0.5622	0.4			0.448	0.3111			1.3333	0.6095			0.256	0.2286			0.6	0.4317			0.48	0.3			0.7529	0.4267				0.6667	0.4706			0.6095	0.5517
	0.64	0.3692			0.6588	0.5			0.5	0.3368			0.5677	0.4			0.45	0.3111			1.344	0.6154			0.2581	0.2341			0.6	0.4324			0.4848	0.3			0.7579	0.4267				0.6667	0.4706			0.6154	0.56
	0.6621	0.3692			0.6667	0.5			0.5053	0.3368			0.5714	0.4			0.4571	0.3148			1.3576	0.6222			0.2581	0.2353			0.6	0.4348			0.487	0.3027			0.7579	0.4267				0.6857	0.48			0.6154	0.56
	0.6667	0.3692			0.6667	0.5029			0.5091	0.3394			0.5714	0.4			0.4571	0.32			1.36	0.6261			0.2581	0.2353			0.6	0.4364			0.487	0.3048			0.7619	0.4308				0.6857	0.48			0.6222	0.5626
	0.6667	0.3721			0.6737	0.5073			0.5091	0.341			0.5714	0.4			0.4571	0.32			1.3714	0.64			0.2581	0.237			0.6087	0.4364			0.4923	0.3048			0.7619	0.4364				0.6882	0.48			0.634	0.576
	0.6737	0.3733			0.6857	0.5091			0.5161	0.3467			0.5714	0.4073			0.4645	0.32			1.3714	0.64			0.2581	0.237			0.6154	0.4364			0.4923	0.3048			0.7652	0.4364				0.6957	0.48			0.64	0.577
	0.6769	0.3765			0.6857	0.512			0.5333	0.3478			0.576	0.4148			0.4645	0.32			1.4	0.64			0.2623	0.237			0.6154	0.4364			0.4923	0.3048			0.7704	0.4364				0.7059	0.48			0.6588	0.5867
	0.6857	0.3765			0.6857	0.5143			0.5333	0.3478			0.576	0.4174			0.4706	0.32			1.4118	0.64			0.2667	0.237			0.6222	0.4444			0.4923	0.3077			0.8	0.4444				0.7111	0.4837			0.6652	0.5926
	0.6857	0.3765			0.6857	0.5143			0.5333	0.3478			0.576	0.4211			0.4706	0.3236			1.4118	0.64			0.2667	0.237			0.64	0.4444			0.4923	0.3077			0.8	0.4444				0.7111	0.487			0.6667	0.6
	0.6857	0.3765			0.7	0.5161			0.5333	0.3478			0.5818	0.4235			0.4706	0.3238			1.4154	0.6452			0.2667	0.237			0.64	0.4444			0.4978	0.3077			0.8	0.4444				0.7111	0.487			0.671	0.6
	0.6957	0.3765			0.7	0.5333			0.5333	0.35			0.5818	0.4267			0.4757	0.3294			1.4316	0.6456			0.2667	0.237			0.6588	0.4444			0.5	0.3077			0.8	0.4444				0.7111	0.4923			0.6737	0.6
	0.7	0.3826			0.7111	0.5333			0.5333	0.3556			0.5818	0.4267			0.48	0.331			1.4345	0.6642			0.2667	0.2383			0.6588	0.4571			0.5	0.3097			0.8	0.4444				0.7111	0.4973			0.6737	0.6105
	0.704	0.384			0.7111	0.5333			0.5333	0.3556			0.5818	0.4324			0.48	0.3333			1.4452	0.6667			0.2667	0.2383			0.6588	0.4571			0.5	0.3097			0.8	0.4444				0.7111	0.4987			0.6737	0.6222
	0.7059	0.3862			0.7111	0.5333			0.5333	0.3556			0.5895	0.4364			0.487	0.3333			1.4462	0.6667			0.2667	0.2391			0.6667	0.4571			0.5053	0.3097			0.8	0.4444				0.7111	0.5			0.6824	0.6261
	0.7111	0.3879			0.7111	0.5333			0.5333	0.3556			0.5895	0.4364			0.4923	0.3368			1.4609	0.6691			0.2667	0.2415			0.6667	0.4571			0.5053	0.3111			0.8	0.4465				0.7172	0.5029			0.6857	0.6286
	0.7111	0.3892			0.7226	0.5333			0.5333	0.3556			0.6	0.4364			0.4923	0.3368			1.472	0.6737			0.2743	0.2424			0.6691	0.4571			0.5053	0.3111			0.8178	0.4513				0.7238	0.5053			0.6895	0.6286
	0.7111	0.3902			0.7238	0.5333			0.5333	0.3556			0.6	0.4375			0.4923	0.3368			1.4933	0.6737			0.2759	0.2462			0.6691	0.4571			0.5053	0.3111			0.8381	0.4571				0.7273	0.5091			0.6933	0.6316
	0.7273	0.4			0.7273	0.5333			0.5333	0.3556			0.6095	0.4444			0.4966	0.3394			1.5059	0.6737			0.2759	0.2462			0.671	0.4571			0.5091	0.3111			0.8471	0.4571				0.7333	0.512			0.6943	0.6316
	0.7333	0.4			0.7273	0.5333			0.5333	0.3556			0.6095	0.4444			0.4966	0.3394			1.5111	0.6857			0.2769	0.2462			0.6737	0.4645			0.512	0.3137			0.8533	0.4571				0.7385	0.5143			0.6957	0.64
	0.7385	0.4			0.7273	0.5333			0.5333	0.3556			0.6154	0.4444			0.4966	0.3429			1.5158	0.6857			0.2783	0.2462			0.6737	0.4667			0.5176	0.3137			0.8615	0.4571				0.7385	0.5161			0.6957	0.6468
	0.7724	0.4			0.7273	0.5333			0.5333	0.3556			0.6154	0.4465			0.4966	0.3429			1.5304	0.6919			0.2783	0.2462			0.6737	0.4706			0.5183	0.3137			0.8615	0.4571				0.7385	0.5176			0.6983	0.6545
	0.7742	0.4			0.7273	0.5447			0.5333	0.3636			0.6154	0.45			0.5053	0.3429			1.5304	0.6933			0.2783	0.2462			0.6909	0.4706			0.5333	0.32			0.8727	0.4571				0.7407	0.5333			0.7	0.6564
	0.8	0.4			0.7273	0.5517			0.5333	0.3636			0.6194	0.45			0.5073	0.3478			1.5304	0.7111			0.2783	0.25			0.6933	0.4706			0.5333	0.32			0.8727	0.4571				0.7467	0.5333			0.7077	0.6588
	0.8	0.4			0.7385	0.5517			0.5333	0.3692			0.6204	0.4571			0.5073	0.3491			1.536	0.7111			0.2783	0.25			0.704	0.4706			0.5333	0.32			0.88	0.4571				0.7619	0.5333			0.7111	0.6588
	0.8	0.4			0.7467	0.5565			0.5333	0.3692			0.6261	0.4571			0.5091	0.35			1.5484	0.7149			0.2783	0.25			0.707	0.4757			0.5333	0.32			0.8889	0.4571				0.7619	0.5333			0.7111	0.6667
	0.8	0.4103			0.7467	0.56			0.5333	0.3733			0.6261	0.4571			0.512	0.35			1.5543	0.72			0.28	0.2514			0.7111	0.4819			0.5333	0.32			0.8889	0.4571				0.7652	0.5333			0.72	0.6667
	0.8	0.4174			0.7529	0.5647			0.5333	0.3733			0.64	0.4645			0.5143	0.3512			1.5543	0.7314			0.2844	0.2526			0.7111	0.483			0.5333	0.32			0.8889	0.4571				0.7733	0.5333			0.7226	0.6667
	0.8	0.4211			0.7579	0.5647			0.5463	0.3733			0.64	0.4667			0.5143	0.3556			1.5742	0.7385			0.288	0.2545			0.7111	0.4848			0.5333	0.32			0.8889	0.4615				0.7758	0.5333			0.7256	0.6737
	0.8	0.4211			0.76	0.5714			0.5517	0.3765			0.64	0.4677			0.5161	0.3613			1.5746	0.7385			0.2909	0.256			0.7149	0.487			0.5333	0.32			0.8949	0.4645				0.8	0.5429			0.7273	0.7111
	0.8	0.4235			0.7652	0.5714			0.5535	0.3765			0.6545	0.4706			0.52	0.3613			1.6	0.7385			0.2909	0.256			0.72	0.4923			0.5333	0.3254			0.9057	0.4645				0.8	0.5463			0.7298	0.7273
	0.8	0.4235			0.768	0.576			0.5538	0.3765			0.6588	0.4706			0.5333	0.3636			1.6	0.7415			0.2909	0.256			0.7273	0.4966			0.5463	0.3265			0.9143	0.4706				0.8	0.5486			0.7365	0.7273
	0.8	0.4267			0.8	0.5818			0.5538	0.3765			0.6588	0.4706			0.5333	0.3636			1.6	0.7442			0.2909	0.256			0.7273	0.5			0.5565	0.3269			0.9143	0.4706				0.8	0.5517			0.7385	0.7304
	0.8	0.4267			0.8	0.5818			0.5647	0.3765			0.6667	0.4727			0.5333	0.3636			1.6	0.7467			0.2909	0.2571			0.7333	0.5029			0.5565	0.3273			0.9143	0.4706				0.8	0.5538			0.7442	0.7351
	0.8	0.4267			0.8	0.5867			0.5647	0.3797			0.6667	0.48			0.5333	0.3636			1.6	0.7467			0.2909	0.2588			0.7385	0.512			0.5565	0.3294			0.9143	0.4706				0.8	0.5565			0.7467	0.7429
	0.8178	0.4308			0.8	0.5895			0.5647	0.381			0.6725	0.48			0.5333	0.3636			1.6	0.7467			0.2909	0.2595			0.7385	0.512			0.56	0.3294			0.9231	0.4741				0.8	0.56			0.7481	0.7429
	0.8421	0.4324			0.8	0.5895			0.5647	0.381			0.6857	0.48			0.5333	0.3692			1.6	0.7467			0.2947	0.2623			0.7385	0.512			0.56	0.331			0.9263	0.4741				0.8229	0.56			0.751	0.7467
	0.8533	0.4364			0.8	0.5895			0.5677	0.381			0.6857	0.487			0.5333	0.3733			1.65	0.7579			0.2947	0.2667			0.7385	0.512			0.5647	0.331			0.9333	0.48				0.8276	0.56			0.7518	0.7579
	0.8533	0.4364			0.8	0.5926			0.5677	0.381			0.6857	0.487			0.5333	0.3745			1.6842	0.7579			0.2963	0.2667			0.7415	0.5176			0.5647	0.331			0.9333	0.48				0.832	0.5614			0.7556	0.7652
	0.8615	0.4426			0.8276	0.6			0.5714	0.384			0.7	0.487			0.5333	0.3765			1.6842	0.7652			0.3	0.2667			0.7529	0.5333			0.5647	0.3333			0.9333	0.48				0.8348	0.5634			0.757	0.7758
	0.8615	0.4444			0.8421	0.6			0.5714	0.384			0.7	0.4898			0.5333	0.3789			1.7	0.768			0.3027	0.2667			0.7556	0.5333			0.5647	0.3333			0.96	0.48				0.8471	0.5647			0.7745	0.7849
	0.8615	0.4444			0.8471	0.6118			0.5714	0.3862			0.7	0.4903			0.5333	0.381			1.7067	0.7758			0.3048	0.2667			0.7652	0.5333			0.5714	0.3333			0.9778	0.487				0.8471	0.5659			0.7758	0.7849
	0.8727	0.4444			0.8571	0.6118			0.576	0.3879			0.704	0.4923			0.5333	0.384			1.7143	0.7771			0.3048	0.2667			0.8	0.5333			0.5714	0.3368			0.9846	0.487				0.8471	0.5689			0.7795	0.8
	0.8727	0.4444			0.8571	0.6194			0.576	0.3879			0.7059	0.4923			0.5333	0.384			1.7143	0.7795			0.3048	0.2667			0.8	0.5333			0.5714	0.3368			0.9846	0.4923				0.8533	0.5714			0.7849	0.8
	0.8727	0.4465			0.8615	0.6222			0.576	0.3902			0.7077	0.4923			0.5333	0.384			1.7185	0.8			0.3048	0.2693			0.8	0.5333			0.5714	0.3404			0.9846	0.4923				0.8533	0.5714			0.7893	0.8
	0.8774	0.4522			0.8615	0.6316			0.5818	0.3911			0.7111	0.4923			0.5333	0.384			1.7231	0.8163			0.3048	0.2704			0.8	0.5333			0.5714	0.3429			1	0.4923				0.8571	0.576			0.8	0.8
	0.8828	0.4571			0.8615	0.64			0.5818	0.3918			0.7111	0.4923			0.5333	0.3879			1.728	0.8186			0.3077	0.2712			0.8	0.5333			0.576	0.3459			1	0.5				0.8602	0.5793			0.8	0.8
	0.8889	0.4571			0.8727	0.64			0.5818	0.4			0.7111	0.4923			0.5429	0.3892			1.7333	0.8229			0.3122	0.2732			0.8	0.5474			0.576	0.3478			1	0.5				0.8615	0.5818			0.8	0.8163
	0.8889	0.4571			0.8889	0.64			0.5818	0.4			0.7158	0.4923			0.5474	0.3948			1.7391	0.8258			0.3122	0.2743			0.8	0.5486			0.576	0.3478			1.0105	0.5				0.8615	0.5895			0.8	0.8296
	0.9	0.4571			0.8889	0.64			0.5867	0.4			0.72	0.4952			0.5517	0.3966			1.76	0.8276			0.32	0.2743			0.8	0.5486			0.5793	0.3478			1.0182	0.5				0.8649	0.5953			0.8	0.8296
	0.9143	0.4632			0.8889	0.64			0.5895	0.4			0.72	0.4966			0.5565	0.4			1.7641	0.8296			0.32	0.2743			0.8	0.55			0.5818	0.3494			1.0182	0.5				0.8667	0.6			0.8	0.8333
	0.9143	0.4645			0.9	0.6486			0.5926	0.4			0.7209	0.4966			0.56	0.4			1.7667	0.8432			0.32	0.2759			0.8	0.55			0.5818	0.3512			1.0182	0.5				0.8667	0.6			0.8	0.8348
	0.9143	0.4645			0.9	0.6519			0.5926	0.4			0.7226	0.4978			0.5647	0.4			1.7684	0.8444			0.32	0.2759			0.8286	0.5517			0.5818	0.3556			1.0256	0.5				0.8667	0.6038			0.8061	0.8471
	0.9231	0.4645			0.9	0.6588			0.6	0.4			0.7385	0.5			0.5677	0.4			1.7778	0.8471			0.32	0.2759			0.8296	0.56			0.5818	0.3556			1.0286	0.5				0.8727	0.6054			0.8145	0.8471
	0.9333	0.4667			0.9143	0.6667			0.6	0.4			0.7385	0.5			0.5689	0.4			1.7778	0.8471			0.32	0.2783			0.8296	0.5647			0.5818	0.3556			1.0286	0.5053				0.8889	0.6069			0.8178	0.849
	0.9333	0.4667			0.9143	0.6667			0.6069	0.4			0.7385	0.5			0.5714	0.4			1.7778	0.8615			0.3265	0.2783			0.832	0.5714			0.5818	0.3556			1.0286	0.5053				0.8889	0.6069			0.8198	0.8615
	0.96	0.4667			0.9143	0.6737			0.6154	0.4			0.7415	0.5			0.5714	0.4			1.8105	0.8615			0.3294	0.2783			0.8421	0.5714			0.5818	0.3556			1.0514	0.5053				0.8889	0.6095			0.8348	0.8615
	0.96	0.4683			0.9143	0.6769			0.6154	0.4			0.7429	0.5037			0.5714	0.4078			1.8333	0.8667			0.3294	0.28			0.8533	0.5818			0.5818	0.3556			1.0667	0.5053				0.9067	0.6123			0.8381	0.8649
	0.96	0.4706			0.9333	0.6857			0.6154	0.4			0.7467	0.5053			0.5778	0.4085			1.8353	0.8727			0.331	0.28			0.8533	0.5818			0.5895	0.3613			1.0667	0.5053				0.9143	0.6154			0.8471	0.8686
	0.9714	0.4706			0.96	0.6857			0.6154	0.4			0.7467	0.5053			0.5818	0.4085			1.8383	0.8889			0.331	0.2824			0.8615	0.5818			0.6	0.3636			1.0667	0.5143				0.9143	0.6154			0.8471	0.8702
	0.9778	0.4706			0.96	0.6857			0.6154	0.4			0.7467	0.5053			0.5818	0.4093			1.8462	0.9143			0.3333	0.2824			0.8727	0.5818			0.6	0.3636			1.0667	0.5143				0.9231	0.6194			0.8485	0.8727
	0.9846	0.4727			0.96	0.6957			0.6154	0.4			0.7467	0.5091			0.5818	0.4093			1.8462	0.9143			0.3333	0.2839			0.88	0.5818			0.6	0.3692			1.0667	0.5333				0.9263	0.6194			0.8506	0.8727
	0.9846	0.48			0.96	0.7			0.6194	0.4			0.7467	0.512			0.5818	0.4103			1.8545	0.9191			0.3333	0.2844			0.88	0.5846			0.6	0.3692			1.0667	0.5333				0.9481	0.6261			0.8533	0.8727
	0.9846	0.48			0.96	0.7			0.6222	0.4129			0.7529	0.512			0.5818	0.4114			1.8667	0.92			0.3349	0.2844			0.8889	0.5895			0.6	0.3721			1.0667	0.5333				0.9481	0.6261			0.8577	0.8727
	0.9846	0.487			0.96	0.704			0.6222	0.4129			0.7579	0.5143			0.5867	0.4114			1.8667	0.9263			0.3368	0.2844			0.8889	0.5895			0.6	0.3733			1.0667	0.5333				0.9492	0.6261			0.8615	0.8774
	0.9846	0.487			0.9714	0.704			0.6222	0.4148			0.7579	0.5161			0.5873	0.4129			1.8667	0.9263			0.3368	0.2857			0.8889	0.5895			0.6095	0.3733			1.0667	0.5333				0.96	0.6261			0.8615	0.8889
	1	0.4923			0.9778	0.7048			0.6222	0.4148			0.7652	0.5161			0.5895	0.4129			1.8667	0.9302			0.3368	0.2857			0.8889	0.5943			0.6154	0.3765			1.0667	0.5333				0.96	0.6286			0.8727	0.8889
	1.0146	0.4923			0.9778	0.7111			0.6222	0.4148			0.768	0.5176			0.5895	0.4135			1.8963	0.9333			0.3368	0.2857			0.9	0.6			0.6154	0.3765			1.0667	0.5333				0.96	0.64			0.8727	0.896
	1.0286	0.4923			0.9846	0.7172			0.64	0.4148			0.768	0.5333			0.5943	0.4138			1.9077	0.9333			0.338	0.288			0.9	0.6			0.6154	0.3765			1.0667	0.5333				0.9697	0.64			0.875	0.896
	1.0286	0.4923			0.9846	0.7184			0.64	0.4148			0.7724	0.5333			0.5953	0.4148			1.9083	0.9333			0.3394	0.2895			0.9067	0.6			0.6154	0.3765			1.0667	0.5333				0.9846	0.64			0.88	0.9
	1.04	0.5			1	0.7273			0.64	0.4174			0.7837	0.5333			0.6	0.4174			1.9111	0.9412			0.3404	0.2909			0.9091	0.6			0.6222	0.3765			1.0947	0.5333				0.9905	0.64			0.88	0.9
	1.04	0.5029			1	0.7273			0.64	0.4174			0.8	0.5333			0.6	0.419			1.92	0.9412			0.3429	0.2909			0.9143	0.6			0.6222	0.381			1.1	0.5333				0.9931	0.64			0.8828	0.9026
	1.0462	0.5053			1	0.7273			0.64	0.419			0.8	0.5333			0.6	0.4211			1.92	0.9455			0.3429	0.2909			0.9143	0.6054			0.6316	0.381			1.1048	0.5333				1	0.6564			0.8889	0.9143
	1.0667	0.5053			1.0074	0.7333			0.64	0.4211			0.8	0.5333			0.6069	0.4211			1.931	0.9455			0.3429	0.2909			0.9263	0.6069			0.64	0.3826			1.1077	0.5333				1.0047	0.6588			0.8926	0.9231
	1.0667	0.5053			1.0182	0.7333			0.65	0.4211			0.8	0.5333			0.6109	0.4235			1.9333	0.9714			0.3459	0.2909			0.96	0.6095			0.64	0.384			1.1077	0.5333				1.0074	0.6667			0.8935	0.9379
	1.0667	0.5091			1.0182	0.7385			0.6519	0.4211			0.8	0.5486			0.6118	0.4239			1.9404	0.9714			0.3478	0.2909			0.96	0.6095			0.64	0.3862			1.12	0.5333				1.0074	0.6667			0.896	0.9412
	1.0667	0.512			1.0182	0.7385			0.6545	0.4267			0.8	0.5517			0.6128	0.4245			1.9478	0.9752			0.3478	0.2909			0.96	0.6095			0.64	0.3892			1.12	0.5333				1.0105	0.671			0.896	0.9412
	1.0667	0.512			1.024	0.7385			0.6588	0.4267			0.8	0.5538			0.6133	0.4267			1.95	1.0047			0.3556	0.2909			0.96	0.6154			0.64	0.3925			1.1333	0.5333				1.0105	0.6737			0.9	0.96
	1.0667	0.5143			1.0286	0.7385			0.6588	0.4267			0.8	0.5538			0.6154	0.4267			1.9636	1.0074			0.3556	0.2939			0.9697	0.6154			0.64	0.4			1.1429	0.5333				1.0105	0.6737			0.9	0.9931
	1.0667	0.5176			1.0286	0.7429			0.6588	0.4267			0.8	0.56			0.6154	0.4267			1.9636	1.0182			0.3556	0.2939			0.9739	0.6154			0.6554	0.4			1.1429	0.5333				1.0182	0.6769			0.9081	0.9931
	1.0667	0.5189			1.0667	0.7467			0.6588	0.4267			0.8	0.56			0.6194	0.4267			1.9692	1.0182			0.3556	0.2947			0.9806	0.6175			0.6588	0.4			1.1429	0.5333				1.0286	0.6769			0.9143	0.9946
	1.1077	0.5209			1.0667	0.75			0.6667	0.4267			0.8	0.5647			0.6222	0.4267			1.9765	1.0182			0.36	0.2947			0.9846	0.6182			0.6621	0.4			1.1429	0.5333				1.0286	0.6788			0.9143	1
	1.1077	0.5333			1.0667	0.7529			0.6667	0.4324			0.817	0.5647			0.6244	0.4267			1.981	1.0182			0.3636	0.2947			0.9882	0.6222			0.6621	0.4			1.1636	0.5517				1.0286	0.6788			0.9143	1
	1.1077	0.5333			1.0667	0.7529			0.6698	0.4333			0.832	0.5669			0.6244	0.4308			1.9911	1.0286			0.3636	0.2963			0.9905	0.6244			0.6667	0.4			1.1636	0.5565				1.0383	0.6824			0.9171	1.0182
	1.1273	0.5333			1.0667	0.7529			0.6769	0.4364			0.8348	0.5677			0.6261	0.4364			1.9918	1.0323			0.3672	0.2963			0.9931	0.6286			0.6667	0.4			1.1636	0.5565				1.0462	0.6857			0.9173	1.04
	1.1294	0.5333			1.0667	0.7556			0.6788	0.4364			0.839	0.5689			0.6303	0.4364			2	1.0353			0.3692	0.2963			1	0.6303			0.6667	0.4			1.1636	0.56				1.05	0.6857			0.9231	1.0435
	1.1429	0.5333			1.0667	0.7579			0.68	0.4392			0.8471	0.5714			0.64	0.4364			2	1.04			0.3692	0.2963			1	0.64			0.671	0.4			1.1636	0.56				1.0667	0.6892			0.9231	1.0483
	1.1429	0.5333			1.0667	0.7619			0.6857	0.4414			0.8471	0.5714			0.64	0.4379			2.0121	1.0462			0.3692	0.2963			1	0.64			0.6737	0.4			1.1733	0.56				1.0667	0.6909			0.9263	1.0566
	1.1429	0.5333			1.0667	0.7704			0.6857	0.4414			0.8533	0.5714			0.64	0.4381			2.0129	1.0473			0.3692	0.2963			1.0105	0.64			0.6769	0.4			1.1733	0.5647				1.0839	0.6919			0.9333	1.0667
	1.1429	0.5333			1.0839	0.8			0.6933	0.4444			0.8533	0.5714			0.64	0.44			2.0211	1.0514			0.3692	0.2963			1.0105	0.64			0.6857	0.4056			1.1789	0.5714				1.0931	0.6925			0.9333	1.0667
	1.1556	0.5333			1.0909	0.8			0.6933	0.4444			0.8533	0.5714			0.64	0.44			2.0211	1.0526			0.3705	0.2963			1.0182	0.64			0.6857	0.4073			1.2	0.5714				1.1	0.6933			0.9351	1.0857
	1.1556	0.5333			1.0947	0.8			0.6957	0.4444			0.8558	0.5739			0.64	0.4406			2.0267	1.0667			0.3733	0.2963			1.0182	0.64			0.6857	0.4093			1.2	0.5714				1.12	0.6957			0.9455	1.0947
	1.1636	0.5333			1.0947	0.8			0.7	0.4444			0.8571	0.576			0.64	0.4414			2.0267	1.0667			0.3738	0.3			1.024	0.6486			0.6892	0.4103			1.2	0.5714				1.12	0.7024			0.95	1.0947
	1.1636	0.5333			1.0947	0.8			0.7	0.4444			0.8615	0.5778			0.64	0.4414			2.0308	1.0667			0.3765	0.3			1.0286	0.6519			0.6957	0.4114			1.2	0.5714				1.12	0.704			0.9519	1.0971
	1.1636	0.5581			1.1034	0.8			0.7	0.4459			0.8615	0.5818			0.64	0.4414			2.0308	1.0667			0.3765	0.3027			1.0286	0.6545			0.704	0.4148			1.2	0.5714				1.1222	0.7082			0.9544	1.1034
	1.1733	0.56			1.1077	0.8			0.7	0.448			0.8727	0.5818			0.6486	0.4426			2.0339	1.0667			0.381	0.3027			1.04	0.6545			0.7059	0.4174			1.2235	0.576				1.1234	0.7111			0.9548	1.12
	1.2	0.56			1.1077	0.8			0.704	0.448			0.8774	0.5818			0.6545	0.4444			2.0414	1.0667			0.381	0.3048			1.0566	0.6545			0.7111	0.4174			1.2235	0.576				1.1294	0.7111			0.96	1.1294
	1.2	0.56			1.1077	0.8			0.7111	0.448			0.88	0.5818			0.6588	0.448			2.0444	1.0667			0.384	0.3048			1.0667	0.6545			0.7111	0.4211			1.2308	0.5818				1.1294	0.7111			0.96	1.1636
	1.2	0.56			1.1175	0.8			0.7111	0.4533			0.8828	0.5867			0.6588	0.448			2.0459	1.0667			0.3879	0.3048			1.0667	0.6564			0.7111	0.4211			1.2444	0.5818				1.1429	0.7111			0.96	1.1733
	1.2	0.56			1.12	0.8			0.7111	0.4571			0.8889	0.5878			0.6588	0.4528			2.0571	1.0667			0.3892	0.3048			1.0667	0.6588			0.7111	0.4211			1.2444	0.5818				1.1429	0.7149			0.96	1.181
	1.2	0.5647			1.12	0.8			0.7111	0.4571			0.8889	0.5895			0.6588	0.4553			2.0667	1.0764			0.4	0.3048			1.08	0.6588			0.7111	0.4211			1.28	0.5818				1.1429	0.7158			0.9692	1.1897
	1.2	0.5647			1.12	0.8			0.7111	0.4571			0.8889	0.5895			0.6588	0.4571			2.0667	1.088			0.4	0.3077			1.0811	0.6588			0.7111	0.425			1.28	0.5818				1.1439	0.72			0.9697	1.2
	1.2	0.5714			1.1317	0.8151			0.7133	0.4571			0.8889	0.5895			0.6588	0.4571			2.0706	1.1			0.4	0.3077			1.0811	0.6621			0.7184	0.4267			1.28	0.5818				1.1556	0.7216			0.9778	1.2
	1.216	0.5714			1.1429	0.8216			0.72	0.4571			0.8889	0.5913			0.6603	0.4571			2.0706	1.1077			0.4	0.3077			1.0857	0.6667			0.7188	0.4267			1.28	0.5818				1.1556	0.7273			0.981	1.2444
	1.2308	0.5714			1.15	0.832			0.72	0.4571			0.8923	0.5926			0.6609	0.4571			2.0741	1.1077			0.4	0.3077			1.0909	0.6667			0.72	0.4267			1.28	0.5818				1.1556	0.7273			0.9825	1.2606
	1.2308	0.5714			1.1556	0.8333			0.7273	0.4571			0.9143	0.5943			0.6621	0.4571			2.0757	1.113			0.4	0.3077			1.0947	0.6667			0.7273	0.4267			1.28	0.5854				1.1594	0.7333			0.9846	1.2667
	1.2308	0.5714			1.1556	0.8333			0.7273	0.4571			0.9143	0.6			0.6621	0.4571			2.087	1.113			0.4	0.3077			1.1	0.6667			0.7273	0.4267			1.3	0.5895				1.1636	0.7385			0.9888	1.28
	1.2387	0.5744			1.1586	0.8421			0.7273	0.4571			0.9143	0.6			0.6667	0.4571			2.0923	1.113			0.4	0.3077			1.1	0.6737			0.7273	0.4267			1.3091	0.5926				1.1636	0.7385			0.9898	1.28
	1.2444	0.576			1.1636	0.8421			0.7273	0.4571			0.9143	0.6			0.6667	0.4571			2.0948	1.1152			0.4	0.3097			1.1	0.6737			0.7385	0.4267			1.3091	0.5935				1.1636	0.7467			1	1.28
	1.2444	0.5818			1.1636	0.8421			0.7273	0.4571			0.9143	0.6			0.6737	0.4632			2.102	1.1163			0.4	0.3097			1.1077	0.68			0.7385	0.4267			1.3091	0.6				1.1755	0.7484			1	1.28
	1.25	0.5818			1.1692	0.8533			0.7304	0.4571			0.9263	0.6			0.6737	0.4645			2.1029	1.12			0.4	0.3097			1.1077	0.6857			0.7385	0.4293			1.3091	0.6				1.181	0.7484			1.0039	1.2952
	1.2571	0.5818			1.1733	0.8615			0.7344	0.4571			0.9313	0.6033			0.68	0.4667			2.1029	1.12			0.4	0.3097			1.1077	0.6933			0.7385	0.4308			1.3091	0.6				1.1826	0.7529			1.0074	1.3
	1.2632	0.5818			1.1733	0.8615			0.7385	0.4638			0.9333	0.6054			0.6857	0.4683			2.1333	1.12			0.4	0.3097			1.12	0.7			0.7385	0.4308			1.3217	0.6				1.184	0.7529			1.0074	1.3053
	1.28	0.5818			1.1789	0.8667			0.7385	0.4645			0.9333	0.6069			0.6857	0.4683			2.1333	1.1294			0.4	0.3111			1.12	0.7			0.7415	0.4308			1.3333	0.6				1.2	0.7529			1.0105	1.3091
	1.28	0.5854			1.2	0.8667			0.7385	0.4645			0.9391	0.6095			0.6857	0.469			2.1333	1.1294			0.4	0.3122			1.12	0.704			0.7429	0.4364			1.3333	0.6095				1.2	0.7529			1.0105	1.3268
	1.28	0.5867			1.2	0.8667			0.7385	0.4667			0.9412	0.6095			0.6857	0.4706			2.16	1.1368			0.4073	0.3122			1.12	0.7059			0.7429	0.4364			1.3333	0.6095				1.2148	0.7579			1.0182	1.3714
	1.3	0.5895			1.2	0.8727			0.7385	0.4667			0.9412	0.6118			0.6857	0.4706			2.1647	1.1429			0.4114	0.3122			1.12	0.7059			0.7467	0.4364			1.3333	0.6095				1.2235	0.7619			1.0213	1.3714
	1.3091	0.6			1.2	0.8727			0.7467	0.4683			0.9455	0.6154			0.6857	0.4706			2.1714	1.1429			0.4114	0.3137			1.1259	0.7172			0.7467	0.4364			1.3333	0.6095				1.2308	0.7652			1.023	1.376
	1.3217	0.6			1.2	0.8774			0.7467	0.4683			0.95	0.6154			0.6957	0.4706			2.1714	1.1429			0.4129	0.3143			1.1429	0.72			0.7467	0.4364			1.3576	0.6154				1.2308	0.7652			1.0256	1.3818
	1.3333	0.6			1.2	0.88			0.7467	0.4706			0.96	0.6154			0.6957	0.4718			2.176	1.1535			0.4148	0.32			1.1429	0.72			0.7467	0.4364			1.3714	0.6154				1.2343	0.768			1.0264	1.3831
	1.3538	0.6			1.2	0.8889			0.7467	0.4706			0.96	0.6154			0.7	0.4741			2.1926	1.1556			0.4148	0.32			1.1429	0.7226			0.7529	0.4387			1.3714	0.6154				1.2387	0.768			1.0266	1.3846
	1.3576	0.6			1.2	0.9			0.75	0.4706			0.96	0.6194			0.7	0.4741			2.1926	1.1586			0.4148	0.32			1.1429	0.7273			0.7529	0.4392			1.3714	0.6154				1.2444	0.7704			1.0274	1.4
	1.36	0.6095			1.2	0.9			0.7529	0.4706			0.96	0.6222			0.7	0.4741			2.2	1.1636			0.4174	0.32			1.1463	0.7273			0.7556	0.4444			1.3714	0.6154				1.2444	0.7704			1.0374	1.4182
	1.363	0.6095			1.2	0.9			0.7529	0.4721			0.96	0.6261			0.7	0.475			2.2	1.1692			0.4174	0.32			1.152	0.7385			0.7579	0.4444			1.3714	0.6154				1.2571	0.7724			1.0419	1.4655
	1.3714	0.6095			1.2145	0.9			0.7529	0.4741			0.96	0.6261			0.7	0.4757			2.2095	1.1692			0.4174	0.32			1.1586	0.7385			0.7619	0.4444			1.3714	0.6154				1.259	0.7724			1.0483	1.4667
	1.4	0.6154			1.216	0.9			0.7619	0.4741			0.96	0.6286			0.7024	0.4776			2.2095	1.1826			0.4174	0.32			1.1636	0.7385			0.7652	0.4444			1.3818	0.6222				1.2632	0.7724			1.0551	1.4857
	1.4	0.6261			1.216	0.9043			0.7619	0.4741			0.9806	0.6303			0.7024	0.48			2.2154	1.1852			0.4185	0.32			1.1636	0.7467			0.7704	0.4444			1.3818	0.6222				1.28	0.7843			1.0667	1.5059
	1.4118	0.6261			1.216	0.9143			0.7619	0.4766			0.9846	0.6316			0.704	0.48			2.2182	1.1886			0.4211	0.32			1.1636	0.7467			0.7704	0.45			1.4	0.6222				1.28	0.8			1.0667	1.5304
	1.4118	0.64			1.219	0.9143			0.7667	0.48			0.9846	0.6333			0.7059	0.48			2.24	1.2			0.4211	0.32			1.1733	0.7529			0.8	0.4528			1.4	0.6222				1.28	0.8			1.0667	1.5663
	1.4118	0.64			1.219	0.9143			0.768	0.48			0.9846	0.64			0.7111	0.48			2.2476	1.2			0.4211	0.3238			1.1733	0.7619			0.8	0.4571			1.408	0.6261				1.2923	0.8			1.0667	1.6
	1.4118	0.64			1.2308	0.9143			0.7758	0.48			0.9905	0.64			0.7111	0.48			2.2486	1.2			0.4211	0.3273			1.1733	0.7652			0.8	0.4571			1.4286	0.6356				1.2923	0.8			1.0667	1.6
	1.4222	0.64			1.2444	0.9212			0.8	0.48			0.9905	0.64			0.7111	0.48			2.2519	1.2			0.4235	0.3273			1.1774	0.7704			0.8	0.4571			1.44	0.64				1.3091	0.8			1.0667	1.6
	1.4316	0.64			1.2444	0.9231			0.8	0.48			0.992	0.64			0.7149	0.48			2.2588	1.2			0.4267	0.3282			1.1789	0.7724			0.8	0.4571			1.44	0.64				1.3156	0.8			1.0667	1.6
	1.44	0.64			1.2488	0.9263			0.8	0.4848			0.9931	0.64			0.7172	0.48			2.2621	1.2			0.4267	0.3302			1.1789	0.7724			0.8	0.4571			1.4545	0.64				1.3333	0.8			1.0764	1.7231
	1.4545	0.6519			1.25	0.9302			0.8	0.487			0.9956	0.64			0.72	0.4848			2.2667	1.2			0.4267	0.3302			1.1815	0.7758			0.8	0.4571			1.4545	0.64				1.3333	0.8			1.0776	1.7255
	1.4545	0.6588			1.2571	0.9469			0.8	0.487			1	0.64			0.72	0.4848			2.2737	1.2082			0.4267	0.331			1.1826	0.8			0.8	0.4571			1.4667	0.64				1.3405	0.8			1.0783	1.7455
	1.4545	0.6588			1.2632	0.9514			0.8	0.4889			1	0.64			0.7273	0.4861			2.2737	1.216			0.4267	0.331			1.1871	0.8			0.8	0.4571			1.4667	0.6545				1.3405	0.8			1.0839	1.76
	1.4667	0.6588			1.28	0.96			0.8	0.4889			1	0.64			0.7273	0.487			2.2747	1.219			0.4274	0.3333			1.1897	0.8			0.8	0.4571			1.4769	0.6588				1.3474	0.8229			1.0909	1.8
	1.4667	0.6667			1.28	0.96			0.8	0.4889			1.0074	0.64			0.7273	0.487			2.2788	1.2364			0.4308	0.3349			1.2	0.8			0.8	0.4571			1.4769	0.6588				1.35	0.8242			1.0909	1.8857
	1.4667	0.6667			1.28	0.96			0.8	0.4923			1.0105	0.64			0.7273	0.4923			2.2857	1.2364			0.4308	0.3368			1.2	0.8			0.8	0.4571			1.4857	0.6588				1.3538	0.8276			1.0909	1.8963
	1.4769	0.6667			1.28	0.9714			0.8	0.4923			1.0105	0.64			0.7333	0.4923			2.2857	1.2444			0.4364	0.3368			1.2	0.8			0.8	0.4571			1.4897	0.6588				1.3538	0.8296			1.0947	1.981
	1.4857	0.6667			1.2923	0.9739			0.8	0.4923			1.0105	0.6519			0.7365	0.4923			2.2892	1.2571			0.4364	0.3368			1.2138	0.8			0.8	0.4645			1.4909	0.6588				1.3538	0.8296			1.0988	2.0364
	1.4933	0.6667			1.2952	0.9778			0.8	0.4923			1.0133	0.6519			0.7385	0.4923			2.2905	1.2632			0.4364	0.3368			1.219	0.8			0.8	0.4655			1.4933	0.6588				1.3538	0.8348			1.1077	2.0518
	1.4933	0.6769			1.3	0.9778			0.8	0.4923			1.0182	0.6545			0.7385	0.4978			2.2919	1.2667			0.4414	0.3368			1.2203	0.8			0.8	0.4667			1.5059	0.6667				1.3714	0.8381			1.1077	2.0706
	1.4968	0.6857			1.3	0.9846			0.8	0.4923			1.0182	0.6588			0.7385	0.4978			2.2957	1.2706			0.4431	0.3368			1.2235	0.8			0.8242	0.4667			1.5135	0.6667				1.3818	0.8381			1.1077	2.1029
	1.5059	0.6857			1.3091	0.9846			0.8	0.4923			1.0222	0.6588			0.7385	0.5			2.3111	1.2706			0.4444	0.3368			1.2235	0.8			0.8258	0.4667			1.52	0.6667				1.3867	0.84			1.1096	2.1073
	1.5262	0.6857			1.3176	0.9846			0.8	0.4923			1.0286	0.6588			0.7385	0.5			2.3273	1.2735			0.4444	0.3394			1.2308	0.8			0.84	0.4667			1.52	0.6667				1.3867	0.8421			1.1111	2.2286
	1.5273	0.6857			1.3241	0.9846			0.8	0.4923			1.0286	0.6621			0.7403	0.5			2.3304	1.28			0.4444	0.3394			1.2308	0.8			0.8421	0.4683			1.5333	0.6667				1.3913	0.8421			1.1111	2.2769
	1.5448	0.7			1.3333	0.9846			0.8	0.4952			1.0286	0.6667			0.7415	0.5			2.336	1.28			0.448	0.3394			1.2308	0.8			0.8421	0.4683			1.5407	0.6667				1.4	0.8444			1.12
	1.5448	0.7			1.3333	1			0.8	0.4966			1.0286	0.6667			0.742	0.502			2.3385	1.28			0.45	0.3404			1.2308	0.8258			0.8421	0.4706			1.6	0.6737				1.4	0.8471			1.1259
	1.5467	0.7			1.3333	1			0.8	0.4978			1.0286	0.6756			0.7429	0.5029			2.3385	1.28			0.4507	0.3404			1.24	0.8276			0.8471	0.4706			1.6	0.6769				1.408	0.8471			1.1259
	1.6	0.7			1.3405	1.0182			0.8	0.4978			1.0323	0.6769			0.75	0.5029			2.3506	1.2878			0.4571	0.341			1.2444	0.8296			0.8471	0.4706			1.6	0.6788				1.4087	0.8511			1.1294
	1.6	0.7			1.344	1.024			0.8	0.5			1.0353	0.6769			0.75	0.5029			2.3579	1.2923			0.4571	0.3429			1.2444	0.84			0.85	0.4706			1.6	0.6857				1.4118	0.8533			1.1385
	1.6	0.7			1.3474	1.0256			0.8	0.5			1.0353	0.6788			0.7529	0.5037			2.3652	1.3			0.4571	0.3429			1.2444	0.8421			0.85	0.4706			1.6	0.6857				1.4118	0.8533			1.139
	1.6	0.704			1.3474	1.0286			0.8216	0.5			1.0353	0.6857			0.7619	0.5053			2.4	1.3037			0.4571	0.3429			1.2444	0.8421			0.8533	0.4727			1.6	0.6857				1.4222	0.8585			1.1429
	1.6	0.7111			1.3714	1.0311			0.8242	0.5029			1.0435	0.6857			0.7619	0.5091			2.4	1.3091			0.4571	0.3429			1.25	0.8471			0.8533	0.4741			1.6	0.6857				1.4286	0.8615			1.1487
	1.6	0.7111			1.3778	1.0353			0.8276	0.5053			1.0435	0.6857			0.7636	0.5091			2.4216	1.3091			0.4571	0.3467			1.2522	0.8471			0.8533	0.4741			1.6	0.6857				1.4286	0.8667			1.152
	1.6	0.7111			1.3949	1.0378			0.8276	0.5053			1.0435	0.6857			0.7652	0.5091			2.432	1.3091			0.4571	0.3478			1.2667	0.8471			0.8533	0.4757			1.6	0.6857				1.44	0.8727			1.1586
	1.6	0.7111			1.3977	1.0667			0.8296	0.5053			1.0483	0.6857			0.768	0.512			2.4381	1.3193			0.4571	0.3478			1.28	0.8471			0.8533	0.48			1.6	0.6857				1.44	0.8727			1.1636
	1.6	0.7172			1.4	1.0667			0.8348	0.5053			1.0667	0.6933			0.768	0.512			2.4421	1.3217			0.4571	0.3478			1.28	0.8471			0.8615	0.483			1.6	0.6857				1.4545	0.8727			1.1692
	1.6	0.72			1.4	1.0667			0.8471	0.5091			1.0667	0.7			0.7724	0.512			2.4444	1.3333			0.4571	0.3494			1.28	0.8471			0.8615	0.4857			1.6	0.6857				1.473	0.8727			1.1733
	1.6	0.72			1.4	1.0667			0.8471	0.5091			1.0667	0.704			0.7742	0.5143			2.4471	1.3395			0.4571	0.35			1.28	0.8533			0.8649	0.487			1.6	0.6857				1.4769	0.88			1.2
	1.6193	0.7273			1.4	1.0667			0.8471	0.5091			1.0667	0.707			0.7758	0.5143			2.48	1.3405			0.4645	0.35			1.28	0.8533			0.8667	0.487			1.6	0.6857				1.4769	0.8828			1.2
	1.6516	0.7273			1.4118	1.0667			0.8471	0.512			1.0857	0.7111			0.7805	0.5161			2.4889	1.344			0.4667	0.35			1.28	0.8585			0.8667	0.487			1.6	0.6857				1.4769	0.8842			1.2124
	1.6552	0.7273			1.4171	1.0667			0.8533	0.5143			1.088	0.7111			0.7808	0.5161			2.4889	1.344			0.4706	0.3512			1.2852	0.8615			0.8686	0.487			1.6	0.6857				1.4933	0.8889			1.216
	1.6571	0.7273			1.4222	1.0857			0.8533	0.5189			1.0947	0.7111			0.7837	0.5161			2.496	1.3538			0.4706	0.3512			1.2952	0.8615			0.8691	0.4907			1.6	0.6909				1.4933	0.8889			1.219
	1.68	0.7333			1.4286	1.1			0.8533	0.5268			1.0971	0.72			0.7906	0.5176			2.496	1.3538			0.4706	0.3512			1.3	0.8615			0.8727	0.4923			1.6	0.6919				1.5	0.8889			1.2211
	1.68	0.7385			1.44	1.1			0.8552	0.5333			1.1	0.7226			0.7908	0.5189			2.5143	1.363			0.4706	0.352			1.3	0.8615			0.8727	0.4923			1.6	0.7				1.5059	0.8889			1.2235
	1.6842	0.7385			1.4545	1.1077			0.8615	0.5333			1.1077	0.7273			0.8	0.5333			2.5333	1.3714			0.4706	0.3525			1.3	0.8667			0.8727	0.4923			1.6	0.7				1.5111	0.8889			1.2267
	1.6889	0.7385			1.4545	1.113			0.8615	0.5333			1.1077	0.7273			0.8	0.5333			2.5412	1.3714			0.4741	0.3556			1.3091	0.8727			0.8727	0.4941			1.6696	0.704				1.5158	0.8889			1.2274
	1.7103	0.7385			1.4545	1.12			0.8615	0.5333			1.1077	0.7273			0.8	0.5333			2.5412	1.4			0.4741	0.3556			1.3091	0.88			0.8727	0.4966			1.678	0.7059				1.5179	0.8889			1.2364
	1.7333	0.7385			1.4545	1.12			0.8615	0.5333			1.1077	0.7273			0.8	0.5333			2.5412	1.4			0.4757	0.3556			1.3176	0.8889			0.8727	0.5			1.6889	0.7111				1.5238	0.893			1.2364
	1.7333	0.7385			1.4545	1.12			0.8696	0.5333			1.1077	0.7273			0.8	0.5333			2.5469	1.4			0.4766	0.3556			1.3176	0.8889			0.88	0.5			1.6941	0.7111				1.5273	0.8949			1.2387
	1.7391	0.7385			1.4545	1.1294			0.8727	0.5333			1.1152	0.7314			0.8	0.5333			2.5481	1.4222			0.48	0.3556			1.3333	0.8889			0.8889	0.5			1.7	0.7111				1.5543	0.8976			1.2444
	1.7455	0.7467			1.4545	1.1429			0.8727	0.5333			1.12	0.7333			0.8	0.5333			2.55	1.4286			0.48	0.3556			1.3333	0.8889			0.8889	0.5			1.7067	0.7111				1.5579	0.9			1.2606
	1.7524	0.7529			1.4578	1.1429			0.8727	0.5333			1.12	0.736			0.8	0.5333			2.55	1.44			0.48	0.3556			1.3333	0.8889			0.8889	0.5053			1.7333	0.7111				1.5795	0.9091			1.2632
	1.76	0.7529			1.4667	1.1429			0.8727	0.5333			1.12	0.7385			0.8	0.5333			2.56	1.4476			0.487	0.3556			1.344	0.8889			0.8889	0.5053			1.76	0.7111				1.6	0.9143			1.2698
	1.7778	0.7529			1.4667	1.1429			0.8727	0.5333			1.1228	0.7385			0.8	0.5333			2.5697	1.4476			0.487	0.3579			1.3517	0.8941			0.8889	0.5053			1.76	0.7111				1.6	0.9143			1.2764
	1.7778	0.7579			1.4667	1.1586			0.8727	0.5333			1.1259	0.7385			0.8	0.5333			2.5714	1.4512			0.487	0.3592			1.3538	0.896			0.8889	0.5073			1.7655	0.7172				1.6	0.9143			1.28
	1.7882	0.7579			1.4769	1.1636			0.8727	0.5333			1.1294	0.7415			0.8	0.5333			2.5905	1.4545			0.4898	0.3619			1.3538	0.9			0.8941	0.512			1.7778	0.7226				1.6	0.9143			1.28
	1.8	0.7619			1.4769	1.1733			0.88	0.5333			1.1294	0.7467			0.8	0.5333			2.6057	1.4545			0.4923	0.3636			1.3714	0.9			0.8946	0.512			1.7778	0.7273				1.6	0.9231			1.2923
	1.8182	0.7652			1.4769	1.1907			0.8816	0.5333			1.1294	0.7529			0.8	0.544			2.6222	1.4621			0.4923	0.3636			1.3714	0.9026			0.896	0.5136			1.7778	0.7273				1.6	0.9244			1.3
	1.837	0.7652			1.4769	1.2			0.8889	0.5333			1.1294	0.7579			0.8	0.5447			2.624	1.4667			0.4923	0.3636			1.4	0.9067			0.8976	0.5143			1.7836	0.7273				1.6	0.9263			1.3
	1.856	0.7652			1.4806	1.2			0.8889	0.5333			1.1294	0.7579			0.8	0.5447			2.6286	1.4667			0.4923	0.3636			1.4	0.9143			0.8976	0.5143			1.7846	0.7273				1.6	0.9333			1.3
	1.8667	0.7704			1.4857	1.2			0.8889	0.5333			1.1317	0.7619			0.8	0.5459			2.6286	1.472			0.4923	0.3636			1.4	0.9143			0.9143	0.5143			1.7846	0.7273				1.6	0.9333			1.3128
	1.8667	0.7771			1.4897	1.2			0.8889	0.5333			1.1378	0.7652			0.8	0.5463			2.6311	1.4815			0.4923	0.3636			1.4	0.9143			0.9143	0.5143			1.7898	0.7273				1.6	0.9333			1.3161
	1.8667	0.8			1.4933	1.216			0.8889	0.5333			1.1429	0.768			0.8	0.5463			2.6311	1.4933			0.4923	0.3636			1.4	0.9143			0.9143	0.5161			1.8	0.7273				1.6	0.9354			1.3189
	1.8667	0.8			1.4933	1.2235			0.8889	0.5333			1.1429	0.768			0.8	0.5474			2.64	1.5			0.5	0.3649			1.4	0.92			0.9143	0.5189			1.8	0.7273				1.6	0.9366			1.3217
	1.8667	0.8			1.4933	1.2308			0.8889	0.5333			1.1429	0.768			0.8	0.55			2.64	1.5			0.5	0.3649			1.4	0.9263			0.9239	0.5189			1.8051	0.7273				1.6	0.9412			1.3333
	1.92	0.8			1.4933	1.2308			0.8889	0.5517			1.1429	0.768			0.8	0.5517			2.6571	1.5135			0.502	0.3657			1.408	0.9263			0.9263	0.52			1.8222	0.7333				1.6	0.9436			1.3333
	1.92	0.8			1.4933	1.2308			0.8889	0.5517			1.1429	0.768			0.8	0.5524			2.6667	1.5158			0.5053	0.3692			1.4222	0.9302			0.9263	0.5241			1.8286	0.7351				1.6	0.9436			1.3333
	1.92	0.8			1.4933	1.2308			0.896	0.5517			1.1509	0.768			0.8151	0.5556			2.6963	1.5158			0.5053	0.3692			1.4222	0.9333			0.9263	0.528			1.8286	0.7385				1.6	0.9455			1.3419
	1.95	0.8			1.5	1.2343			0.9	0.5538			1.152	0.7692			0.8238	0.5581			2.7368	1.5304			0.5053	0.3692			1.4222	0.9333			0.9263	0.5333			1.84	0.7385				1.6	0.9481			1.3467
	1.9592	0.8			1.503	1.2364			0.9	0.5565			1.1597	0.7704			0.8353	0.5581			2.7429	1.5333			0.5053	0.3692			1.44	0.9333			0.9333	0.5333			1.8462	0.7385				1.6	0.9514			1.3474
	2	0.8			1.5059	1.2387			0.9	0.5565			1.1608	0.7724			0.8381	0.56			2.8	1.536			0.5053	0.3733			1.44	0.9366			0.9333	0.5333			1.8667	0.7385				1.6	0.9524			1.3474
	2	0.8			1.5059	1.2444			0.9018	0.5565			1.1636	0.7733			0.8421	0.5622			2.8	1.5385			0.5053	0.3733			1.44	0.9366			0.9333	0.5333			1.8667	0.7385				1.6	0.96			1.3474
	2	0.8			1.5059	1.2571			0.9067	0.5565			1.1636	0.7742			0.8471	0.5647			2.9	1.5467			0.5053	0.3733			1.44	0.9379			0.9333	0.5333			1.8667	0.7385				1.6	0.96			1.3538
	2	0.8			1.5111	1.28			0.9143	0.56			1.1636	0.7758			0.8471	0.5647			3.36	1.5515			0.512	0.3733			1.4439	0.9436			0.9412	0.5333			1.8667	0.7385				1.6	0.96			1.3538
	2.0364	0.8			1.5111	1.28			0.9143	0.56			1.1636	0.7805			0.8533	0.5667				1.5568			0.5143	0.375			1.4476	0.9514			0.9412	0.5333			1.8667	0.7429				1.6246	0.96			1.3538
	2.0571	0.8			1.5158	1.28			0.9143	0.5647			1.1692	0.7896			0.8533	0.5714				1.5719			0.5143	0.3765			1.4512	0.96			0.9412	0.5333			1.8857	0.7467				1.6271	0.96			1.363
	2.0571	0.8242			1.52	1.28			0.9143	0.5647			1.1733	0.8			0.8533	0.5714				1.6			0.5189	0.3765			1.4545	0.96			0.9455	0.5333			1.8909	0.7467				1.6344	0.96			1.3714
	2.08	0.8381			1.5238	1.28			0.9143	0.5647			1.1733	0.8			0.8533	0.576				1.6			0.5277	0.3765			1.4545	0.96			0.9455	0.5333			1.9	0.7467				1.639	0.96			1.3714
	2.08	0.8421			1.5238	1.28			0.9143	0.5647			1.1733	0.8			0.8615	0.576				1.6			0.5333	0.3765			1.4545	0.9641			0.9481	0.5333			1.92	0.7467				1.639	0.9739			1.3838
	2.0923	0.8421			1.5273	1.2923			0.9143	0.5677			1.1789	0.8			0.8615	0.577				1.6			0.5333	0.3765			1.4545	0.9714			0.9481	0.5333			1.92	0.7467				1.6432	0.9846			1.3867
	2.1333	0.8444			1.5304	1.3			0.9143	0.5677			1.1789	0.8			0.8615	0.5818				1.6			0.5333	0.3765			1.4609	0.9714			0.9519	0.5333			1.9368	0.7529				1.6444	0.9846			1.3895
	2.1333	0.8471			1.5385	1.3037			0.9143	0.5677			1.1881	0.8			0.8696	0.5856				1.6			0.5333	0.3782			1.4667	0.9778			0.96	0.5333			1.9556	0.7579				1.65	0.9846			1.3939
	2.1333	0.8471			1.5407	1.3091			0.9231	0.5677			1.2	0.8			0.8702	0.5867				1.6			0.5333	0.3789			1.472	0.9778			0.96	0.5333			1.9765	0.7579				1.6571	0.9846			1.4316
	2.1517	0.85			1.5467	1.3091			0.9231	0.5714			1.2	0.8			0.8727	0.5895				1.6			0.5333	0.3789			1.4769	0.9846			0.96	0.5463			1.984	0.7579				1.6593	0.9882			1.4345
	2.1714	0.8533			1.5484	1.3091			0.9263	0.5714			1.2	0.8			0.8727	0.5895				1.6			0.5333	0.381			1.4857	0.9905			0.96	0.5474			1.984	0.7619				1.664	0.9905			1.4367
	2.2	0.8533			1.5686	1.3176			0.9263	0.5714			1.2	0.8			0.8727	0.5913				1.6			0.5333	0.381			1.4857	1			0.96	0.55			2	0.7619				1.6696	0.9905			1.4377
	2.2588	0.8533			1.5761	1.3176			0.929	0.576			1.2	0.8			0.8727	0.5926				1.6			0.5333	0.381			1.4857	1.0105			0.96	0.5508			2	0.7619				1.6696	0.9931			1.44
	2.2667	0.8533			1.5765	1.3405			0.9333	0.5818			1.2	0.8			0.8774	0.5926				1.611			0.5333	0.3862			1.4857	1.0133			0.96	0.5517			2.0267	0.7667				1.6727	0.9946			1.4466
	2.3111	0.8615			1.6	1.36			0.9333	0.5818			1.2	0.8			0.88	0.5926				1.6485			0.5333	0.3862			1.4933	1.0182			0.96	0.5517			2.0267	0.768				1.6941	0.9956			1.4545
	2.3111	0.8615			1.6	1.3714			0.9333	0.5818			1.2	0.8			0.88	0.5943				1.6533			0.5333	0.3862			1.4933	1.0182			0.9714	0.5538			2.0364	0.7704				1.6941	1			1.4545
	2.4	0.8615			1.6	1.3714			0.9333	0.5818			1.2075	0.8			0.88	0.5953				1.6593			0.5333	0.3862			1.503	1.0182			0.9846	0.5565			2.0364	0.8				1.697	1			1.4609
	2.4	0.8615			1.6	1.3818			0.9333	0.5818			1.2203	0.8			0.8828	0.5961				1.664			0.5333	0.3862			1.503	1.0182			0.9846	0.5565			2.0571	0.8				1.7	1			1.4667
	2.4	0.8727			1.6	1.3867			0.9333	0.5818			1.2235	0.8			0.8889	0.5966				1.6889			0.5333	0.3879			1.5111	1.0286			0.9931	0.56			2.0571	0.8				1.7032	1.0087			1.4667
	2.56	0.88			1.6	1.4118			0.9333	0.5867			1.2235	0.8			0.8889	0.6				1.6941			0.5333	0.3879			1.5143	1.0286			1	0.56			2.0706	0.8				1.7143	1.0087			1.472
	2.56	0.88			1.6	1.4222			0.9379	0.5878			1.2235	0.8			0.8889	0.6				1.7			0.5333	0.3886			1.52	1.0353			1	0.56			2.08	0.8				1.7143	1.0133			1.48
	2.6286	0.8828			1.6	1.4222			0.9412	0.5895			1.2235	0.8			0.896	0.6				1.7067			0.5333	0.3892			1.52	1.0353			1.0057	0.56			2.1091	0.8				1.72	1.0182			1.4933
	2.6667	0.8889			1.6	1.44			0.9412	0.5895			1.2308	0.8			0.9	0.6095				1.7143			0.5333	0.3892			1.52	1.0353			1.0057	0.5622			2.1333	0.8				1.7212	1.0182			1.5059
	2.6909	0.8889			1.6	1.44			0.9412	0.5926			1.2308	0.8			0.9	0.6095				1.7185			0.5333	0.3902			1.5273	1.04			1.0105	0.5647			2.1647	0.8				1.7333	1.0207			1.5111
	2.88	0.9			1.6	1.44			0.9538	0.5926			1.2308	0.8			0.9	0.6118				1.7333			0.5455	0.3902			1.5273	1.04			1.0133	0.5647			2.1818	0.8				1.7455	1.0222			1.5143
		0.9018			1.6	1.4476			0.96	0.5926			1.2343	0.8			0.9143	0.6118				1.7333			0.5455	0.393			1.5304	1.0514			1.0182	0.5647			2.1878	0.8				1.7455	1.0286			1.5147
		0.9043			1.6	1.4609			0.96	0.5943			1.2444	0.8			0.9143	0.6154				1.7391			0.55	0.4			1.5333	1.0667			1.0182	0.5647			2.2194	0.8				1.7488	1.0286			1.5158
		0.9143			1.6	1.4667			0.96	0.5953			1.2444	0.8			0.9143	0.6154				1.7422			0.55	0.4			1.536	1.0667			1.0182	0.5714			2.24	0.8				1.7524	1.0286			1.52
		0.9143			1.6	1.4769			0.96	0.5953			1.2444	0.8			0.9143	0.6154				1.7455			0.5517	0.4			1.5385	1.0667			1.0182	0.5714			2.2857	0.8				1.7548	1.0286			1.522
		0.9263			1.6	1.4857			0.96	0.6			1.2488	0.8			0.9143	0.6154				1.7455			0.5517	0.4			1.5467	1.0667			1.024	0.5714			2.32	0.8				1.76	1.0286			1.5238
		0.9275			1.6	1.4933			0.96	0.6			1.2522	0.8			0.9212	0.6154				1.76			0.5538	0.4			1.5628	1.0667			1.0286	0.5714			2.3385	0.8				1.7655	1.0311			1.5351
		0.9333			1.6	1.5059			0.96	0.6			1.2541	0.8			0.9231	0.6182				1.76			0.5565	0.4			1.6	1.0667			1.0329	0.5714			2.3564	0.8				1.7684	1.0311			1.6
		0.9333			1.6	1.5059			0.96	0.6			1.2571	0.817			0.9231	0.6194				1.7778			0.5576	0.4			1.6	1.0667			1.0366	0.5744			2.4	0.8				1.7778	1.0323			1.6
		0.9412			1.6	1.52			0.96	0.6			1.2571	0.817			0.9263	0.6204				1.7778			0.56	0.4			1.6	1.0667			1.04	0.5778			2.4	0.8				1.7778	1.0435			1.6
		0.9455			1.6	1.5304			0.9739	0.6			1.2571	0.8178			0.9263	0.6222				1.8			0.5647	0.4			1.6	1.0667			1.04	0.5818			2.4	0.8				1.7778	1.05			1.6
		0.9524			1.6	1.5543			0.9739	0.6			1.2615	0.819			0.929	0.623				1.8087			0.5647	0.4			1.6	1.0667			1.04	0.5818			2.4	0.8276				1.7778	1.0667			1.6
		0.96			1.6	1.6			0.9778	0.6			1.2632	0.8195			0.9333	0.6261				1.8286			0.5647	0.4			1.6	1.0759			1.0483	0.5818			2.5143	0.8296				1.7814	1.0667			1.6
		0.96			1.6	1.6			0.9778	0.6069			1.269	0.8258			0.9333	0.6286				1.84			0.5647	0.4			1.6	1.08			1.0667	0.5818			2.6667	0.8296				1.7882	1.0667			1.6
		0.96			1.6	1.6			0.9778	0.6069			1.275	0.8276			0.9333	0.6286				1.84			0.5647	0.4			1.6	1.0824			1.0667	0.5818			3	0.832				1.7905	1.0667			1.6
		0.96			1.6	1.6			0.9846	0.6095			1.28	0.8304			0.9333	0.6295				1.8462			0.5647	0.4			1.6	1.0824			1.0667	0.5818			3.04	0.8381				1.792	1.0667			1.6
		0.96			1.6	1.6			0.9846	0.6095			1.28	0.832			0.9358	0.6356				1.8526			0.5714	0.4			1.6	1.0909			1.0667	0.5818				0.8381				1.792	1.0667			1.6
		0.96			1.6	1.6			0.9846	0.6095			1.28	0.832			0.9379	0.64				1.8667			0.5714	0.4			1.6	1.0909			1.0667	0.5867				0.8381				1.8	1.0667			1.6
		0.96			1.6	1.6			0.9846	0.6118			1.28	0.8348			0.9412	0.64				1.8667			0.5714	0.4			1.6	1.0947			1.0667	0.5867				0.8381				1.8	1.0667			1.6372
		0.96			1.6	1.6			0.9905	0.6128			1.2923	0.8348			0.9412	0.64				1.8783			0.5714	0.4			1.6	1.1			1.0667	0.5895				0.8421				1.803	1.0667			1.6421
		0.96			1.6	1.6			0.9905	0.6154			1.2952	0.8348			0.9446	0.64				1.9556			0.5714	0.4			1.6	1.1077			1.0667	0.5926				0.8421				1.8065	1.0667			1.6432
		0.9846			1.6	1.6			0.9905	0.6154			1.3	0.8348			0.9455	0.64				1.9765			0.5714	0.4			1.6	1.1077			1.0667	0.6				0.8533				1.8087	1.0764			1.6696
		0.9846			1.6	1.6			0.9931	0.6154			1.3	0.8381			0.9514	0.64				2			0.5778	0.4			1.6	1.1077			1.0667	0.6				0.8533				1.8105	1.0847			1.6711
		0.9846			1.6381	1.6			1	0.6154			1.3	0.8381			0.96	0.64				2			0.5818	0.4			1.6	1.1077			1.0667	0.6				0.8585				1.8133	1.088			1.6727
		1			1.65	1.6727			1	0.6194			1.3	0.8421			0.96	0.64				2.0114			0.5818	0.406			1.6	1.1077			1.0667	0.6				0.8615				1.8133	1.088			1.6727
		1			1.6571	1.6941			1	0.6194			1.3091	0.8421			0.96	0.64				2.0174			0.5818	0.4063			1.6	1.113			1.0667	0.6				0.8615				1.8133	1.0909			1.6889
		1			1.6593	1.7333			1	0.6212			1.3091	0.8444			0.96	0.64				2.0235			0.5818	0.4078			1.6	1.113			1.0839	0.6				0.8615				1.8207	1.0947			1.697
		1			1.6615	1.7882			1.0047	0.6222			1.3176	0.8471			0.96	0.64				2.0426			0.5818	0.4085			1.6593	1.1152			1.088	0.6				0.8615				1.8222	1.0971			1.7
		1			1.6706	1.8			1.0074	0.6222			1.3176	0.8471			0.9697	0.6476				2.048			0.5818	0.4103			1.6615	1.12			1.0909	0.6024				0.8615				1.8222	1.1			1.7067
		1			1.6744	1.8133			1.0182	0.6222			1.3176	0.8471			0.9806	0.65				2.0571			0.5818	0.4129			1.6696	1.1294			1.0927	0.6069				0.8615				1.824	1.1034			1.7067
		1.0105			1.6762	1.8909			1.0182	0.6222			1.3217	0.8471			0.9818	0.65				2.0757			0.5818	0.4129			1.6762	1.1429			1.1	0.6154				0.8615				1.851	1.1034			1.7091
		1.0133			1.68	1.9368			1.0182	0.6222			1.3217	0.8471			0.9846	0.65				2.08			0.5818	0.4148			1.6842	1.1429			1.1	0.6154				0.8615				1.8526	1.1034			1.7103
		1.0182			1.68	1.9556			1.0182	0.6222			1.3333	0.8533			1	0.6519				2.087			0.5867	0.4148			1.6941	1.1429			1.1077	0.6154				0.8615				1.8667	1.1048			1.7185
		1.0182			1.6821	2.1029			1.0182	0.6222			1.3333	0.8533			1	0.6519				2.0923			0.5867	0.416			1.7	1.1429			1.1077	0.6154				0.8615				1.8667	1.1077			1.7231
		1.0182			1.6842	2.1714			1.024	0.6244			1.3333	0.8533			1	0.6545				2.3273			0.5895	0.4174			1.7	1.1429			1.1077	0.6154				0.8667				1.8737	1.1077			1.7231
		1.0353			1.6941	2.1714			1.0286	0.6261			1.344	0.8533			1	0.6545				2.4727			0.5895	0.4174			1.7	1.15			1.113	0.6154				0.8727				1.8743	1.1077			1.7333
		1.0353			1.7067				1.0353	0.6261			1.3474	0.8533			1	0.6564							0.5895	0.4185			1.7016	1.152			1.113	0.6154				0.8727				1.8783	1.1077			1.7371
		1.0353			1.7067				1.0353	0.6286			1.3538	0.8558			1.0057	0.6588							0.5926	0.419			1.7026	1.1556			1.12	0.6154				0.8727				1.8824	1.113			1.7455
		1.0667			1.7067				1.04	0.64			1.3538	0.8571			1.0122	0.6588							0.5926	0.4211			1.7032	1.1556			1.12	0.6154				0.88				1.8824	1.12			1.75
		1.0667			1.7091				1.0537	0.64			1.3576	0.8585			1.0133	0.6588							0.5926	0.4211			1.7032	1.1594			1.12	0.6194				0.8828				1.8857	1.12			1.76
		1.0667			1.7129				1.0614	0.64			1.36	0.8615			1.0137	0.6588							0.5943	0.4211			1.7067	1.1636			1.12	0.6222				0.8889				1.8909	1.1259			1.7684
		1.0667			1.7231				1.0667	0.64			1.36	0.8615			1.0146	0.6621							0.6	0.4235			1.7103	1.1636			1.12	0.6222				0.8889				1.8909	1.1259			1.7684
		1.0667			1.7255				1.0667	0.64			1.363	0.8615			1.0182	0.6621							0.6	0.4235			1.7143	1.1789			1.1294	0.6222				0.8889				1.8963	1.1294			1.7684
		1.0667			1.7333				1.0667	0.64			1.3714	0.8615			1.0182	0.6621							0.6	0.4235			1.7231	1.1826			1.1294	0.6222				0.8889				1.8971	1.1294			1.7684
		1.0667			1.7333				1.0667	0.64			1.3714	0.8615			1.0182	0.6667							0.6	0.4267			1.7333	1.2121			1.1294	0.6222				0.8889				1.8977	1.1294			1.7702
		1.0667			1.7333				1.0667	0.64			1.3714	0.8615			1.0182	0.6667							0.6	0.4267			1.7333	1.2148			1.1294	0.6222				0.8889				1.9	1.1294			1.7714
		1.0667			1.7333				1.0667	0.64			1.3714	0.8667			1.0213	0.6667							0.6044	0.4267			1.7391	1.2235			1.1333	0.6261				0.8889				1.9	1.1333			1.772
		1.0667			1.7333				1.0667	0.64			1.3818	0.8667			1.0286	0.6737							0.6095	0.4267			1.7455	1.2444			1.1355	0.6261				0.8941				1.9027	1.1333			1.7778
		1.0839			1.7333				1.0667	0.64			1.3818	0.8667			1.0353	0.6737							0.6118	0.4267			1.7524	1.2632			1.1429	0.6261				0.9				1.9048	1.1429			1.792
		1.0857			1.7333				1.0667	0.64			1.3838	0.8727			1.0353	0.6737							0.6128	0.4308			1.76	1.28			1.1429	0.6261				0.9				1.9097	1.1429			1.8
		1.0909			1.7404				1.0667	0.64			1.3867	0.8727			1.0353	0.675							0.6154	0.4308			1.76	1.28			1.1429	0.6303				0.9				1.9111	1.1429			1.8071
		1.0918			1.7412				1.0667	0.64			1.3867	0.8727			1.0435	0.6769							0.6154	0.4308			1.76	1.28			1.152	0.6316				0.9043				1.9137	1.1429			1.8182
		1.0947			1.7455				1.0667	0.6486			1.3867	0.8727			1.0435	0.6788							0.6154	0.4308			1.76	1.2952			1.1556	0.64				0.9067				1.9137	1.1429			1.8182
		1.1			1.7524				1.0667	0.6519			1.3867	0.8727			1.0462	0.6788							0.6154	0.4324			1.7655	1.3			1.1556	0.64				0.9098				1.9152	1.1429			1.8286
		1.1			1.76				1.0667	0.6519			1.3926	0.88			1.0462	0.6809							0.6222	0.4324			1.7684	1.3091			1.1556	0.64				0.9143				1.92	1.1429			1.8286
		1.1077			1.76				1.0811	0.6545			1.3935	0.88			1.0537	0.6815							0.6261	0.4324			1.7714	1.3091			1.1636	0.64				0.9143				1.92	1.1429			1.8341
		1.12			1.76				1.0839	0.6588			1.4	0.88			1.0667	0.6857							0.6261	0.4324			1.7778	1.3091			1.1636	0.64				0.9143				1.92	1.1429			1.8341
		1.12			1.7667				1.0909	0.6588			1.4	0.8889			1.0667	0.6857							0.6316	0.4333			1.7882	1.3091			1.1636	0.64				0.9143				1.92	1.152			1.84
		1.12			1.7684				1.0909	0.6588			1.4061	0.8889			1.0667	0.6857							0.64	0.4339			1.7882	1.3091			1.1636	0.64				0.9143				1.9282	1.1556			1.8462
		1.12			1.7778				1.0947	0.6588			1.408	0.8889			1.0667	0.6857							0.64	0.4364			1.7882	1.3128			1.1636	0.64				0.9143				1.9282	1.1586			1.8462
		1.1294			1.7778				1.0947	0.6588			1.408	0.8889			1.0667	0.6857							0.64	0.4364			1.792	1.3176			1.1636	0.64				0.9143				1.931	1.1586			1.8462
		1.15			1.7778				1.0947	0.6588			1.4095	0.8889			1.0667	0.6857							0.64	0.4364			1.7939	1.3419			1.1636	0.6452				0.9143				1.9333	1.1636			1.8479
		1.1556			1.7778				1.0947	0.6588			1.4118	0.8889			1.0667	0.6857							0.64	0.4364			1.8	1.3419			1.1755	0.6519				0.9143				1.9368	1.1676			1.85
		1.1636			1.7836				1.1	0.6621			1.4118	0.8889			1.0667	0.6857							0.64	0.4364			1.8	1.3474			1.1789	0.6588				0.9143				1.9368	1.1733			1.8581
		1.1789			1.7846				1.1077	0.6621			1.4222	0.8889			1.0667	0.6857							0.64	0.4364			1.8036	1.35			1.1826	0.6609				0.9263				1.9385	1.1733			1.8605
		1.1871			1.7951				1.1077	0.6621			1.4222	0.8889			1.0667	0.6857							0.64	0.4414			1.8087	1.3538			1.1826	0.6609				0.9263				1.9429	1.1747			1.8612
		1.2			1.7969				1.1077	0.6646			1.4222	0.8941			1.0667	0.6857							0.64	0.4414			1.8133	1.3538			1.1852	0.6621				0.9263				1.9478	1.1774			1.8667
		1.2			1.8				1.1077	0.6667			1.4222	0.8941			1.0667	0.688							0.64	0.4414			1.8133	1.3659			1.1907	0.6621				0.9333				1.9478	1.1852			1.8667
		1.2			1.8				1.1093	0.6667			1.4286	0.896			1.0667	0.6919							0.64	0.4426			1.8162	1.3714			1.2	0.6667				0.9333				1.9478	1.1852			1.8824
		1.2			1.8				1.12	0.6667			1.4286	0.9067			1.0769	0.6919							0.64	0.4444			1.8286	1.3714			1.2	0.6667				0.9333				1.9512	1.1871			1.8943
		1.2			1.8				1.12	0.6667			1.4316	0.9143			1.0857	0.6933							0.64	0.4444			1.8286	1.3714			1.2	0.6667				0.9333				1.9537	1.1897			1.8963
		1.2			1.8				1.12	0.6667			1.4316	0.9143			1.0857	0.6943							0.64	0.4444			1.8424	1.3714			1.2	0.6667				0.9333				1.9556	1.2			1.9048
		1.2			1.8				1.12	0.6667			1.44	0.9143			1.0864	0.6957							0.64	0.4444			1.8462	1.3714			1.2	0.6667				0.9412				1.9556	1.2			1.9048
		1.2			1.8087				1.12	0.6667			1.44	0.9143			1.088	0.6957							0.64	0.4444			1.8526	1.3714			1.2	0.6667				0.9412				1.9636	1.2			1.9048
		1.2121			1.8222				1.12	0.671			1.44	0.9143			1.088	0.7							0.64	0.4444			1.8581	1.3827			1.2	0.671				0.9455				1.9636	1.2108			1.9059
		1.219			1.8246				1.1259	0.6737			1.44	0.9143			1.0894	0.7							0.6462	0.4444			1.8667	1.3867			1.2	0.6737				0.96				1.9692	1.2211			1.9064
		1.219			1.8286				1.1294	0.6737			1.4545	0.9231			1.0909	0.7							0.6519	0.448			1.8667	1.4			1.2	0.6737				0.96				1.9721	1.2267			1.913
		1.2235			1.8286				1.1294	0.6737			1.4545	0.9231			1.0909	0.7							0.6519	0.448			1.8667	1.4			1.2	0.6788				0.96				1.9733	1.2308			1.92
		1.2308			1.8286				1.1294	0.6737			1.4545	0.9263			1.1077	0.7							0.6519	0.448			1.8667	1.4			1.2	0.6809				0.96				1.9745	1.2308			1.92
		1.2308			1.84				1.1294	0.6737			1.4609	0.9263			1.1087	0.7							0.6519	0.4513			1.8667	1.4118			1.2235	0.6857				0.96				1.981	1.2387			1.92
		1.2308			1.8512				1.1294	0.6756			1.4629	0.9263			1.1097	0.7							0.6519	0.4513			1.8824	1.4118			1.2308	0.6857				0.96				1.981	1.2444			1.92
		1.2364			1.8526				1.1294	0.6769			1.4651	0.9263			1.1111	0.7							0.6545	0.4522			1.8824	1.4222			1.2308	0.6857				0.96				1.9852	1.2444			1.92
		1.2444			1.8581				1.1294	0.6788			1.4667	0.9263			1.1111	0.7							0.6545	0.4528			1.8866	1.4222			1.2308	0.6857				0.96				1.9862	1.2444			1.92
		1.2444			1.8595				1.1333	0.6788			1.472	0.929			1.1152	0.703							0.6545	0.4547			1.8909	1.4222			1.2444	0.6897				0.9778				1.9879	1.2444			1.92
		1.2493			1.8667				1.1429	0.68			1.472	0.929			1.1163	0.704							0.6545	0.4571			1.8909	1.427			1.2444	0.6933				0.9806				1.9902	1.2444			1.92
		1.2667			1.8667				1.1429	0.68			1.4769	0.9302			1.1175	0.704							0.6545	0.4571			1.8909	1.4345			1.2444	0.6957				0.9846				1.9925	1.2522			1.92
		1.2667			1.8667				1.1429	0.6857			1.4769	0.9333			1.12	0.7059							0.6564	0.4571			1.8939	1.44			1.2444	0.7				0.9846				2	1.2571			1.9238
		1.28			1.8667				1.1429	0.6857			1.4769	0.9333			1.12	0.7082							0.6564	0.4571			1.8947	1.4452			1.2444	0.7				0.9846				2	1.2632			1.9368
		1.28			1.8667				1.1429	0.6857			1.4769	0.9379			1.1294	0.7111							0.6571	0.4571			1.9048	1.4476			1.2488	0.7				0.9846				2	1.2727			1.9413
		1.28			1.8667				1.1429	0.6857			1.4792	0.9455			1.1294	0.7111							0.6588	0.4571			1.92	1.4545			1.2522	0.7				0.9846				2	1.28			1.9429
		1.28			1.8667				1.1429	0.6957			1.4815	0.9455			1.1317	0.7111							0.6588	0.4571			1.92	1.4609			1.2571	0.704				0.9846				2	1.28			1.9467
		1.28			1.8667				1.1429	0.6957			1.4857	0.9455			1.1333	0.7143							0.6588	0.4571			1.92	1.4667			1.2632	0.7059				0.9905				2	1.28			1.9556
		1.3			1.8667				1.1429	0.6974			1.4869	0.9469			1.1333	0.7149							0.6588	0.4571			1.9333	1.4769			1.2632	0.7059				0.9905				2.0056	1.28			1.9692
		1.3037			1.8723				1.1429	0.7			1.4933	0.96			1.1333	0.7172							0.6588	0.4571			1.9368	1.4857			1.2706	0.707				0.9905				2.0103	1.2863			1.9692
		1.3091			1.8783				1.1429	0.7			1.5	0.96			1.1355	0.72							0.6588	0.4571			1.9368	1.4857			1.28	0.7111				0.9905				2.0148	1.2903			1.9692
		1.3091			1.8824				1.1429	0.7			1.5	0.96			1.1368	0.72							0.6588	0.4596			1.9368	1.4933			1.28	0.7111				1				2.0211	1.2923			1.981
		1.3091			1.8824				1.1429	0.7			1.5	0.96			1.1378	0.72							0.6588	0.4632			1.9429	1.5238			1.28	0.7111				1				2.0211	1.2923			1.9879
		1.3128			1.8824				1.1429	0.7			1.5	0.96			1.1429	0.7226							0.6588	0.4645			1.9429	1.5333			1.28	0.7172				1				2.0211	1.2952			2
		1.3419			1.8909				1.15	0.7			1.502	0.96			1.1429	0.7273							0.6621	0.4667			1.9429	1.5407			1.28	0.72				1				2.0267	1.3061			2
		1.3818			1.8939				1.152	0.704			1.5111	0.96			1.1429	0.7273							0.6621	0.4667			1.9556	1.5556			1.28	0.7245				1				2.0267	1.3128			2.0042
		1.3851			1.8947				1.1556	0.704			1.5111	0.96			1.1429	0.7273							0.6621	0.4667			1.9692	1.6			1.28	0.7273				1				2.0267	1.3156			2.0093
		1.3867			1.9048				1.1586	0.7059			1.5111	0.96			1.15	0.7273							0.6646	0.4667			1.9765	1.6			1.2952	0.7273				1.0047				2.0293	1.3176			2.0129
		1.3867			1.9048				1.1636	0.7059			1.5127	0.9684			1.1516	0.7333							0.6667	0.4667			1.981	1.6			1.2973	0.7273				1.0105				2.0308	1.3176			2.0148
		1.3957			1.9122				1.1636	0.7111			1.5158	0.9739			1.152	0.7333							0.6667	0.4667			1.984	1.6			1.3	0.7273				1.0182				2.0308	1.3217			2.0182
		1.4			1.92				1.1636	0.7111			1.5158	0.9778			1.1535	0.7333							0.6667	0.4706			1.9892	1.6			1.3037	0.7273				1.0182				2.0317	1.3257			2.0235
		1.4222			1.92				1.1636	0.7111			1.5158	0.9778			1.1556	0.7333							0.6667	0.4706			1.9911	1.6			1.3091	0.7314				1.0182				2.0324	1.3333			2.0245
		1.4222			1.92				1.1636	0.7111			1.5186	0.9778			1.1569	0.7333							0.6698	0.4706			2	1.6			1.3091	0.7314				1.0182				2.0364	1.3333			2.0245
		1.4222			1.92				1.1636	0.7111			1.52	0.9778			1.1586	0.7351							0.671	0.4706			2	1.6			1.312	0.7314				1.0182				2.0364	1.3333			2.0414
		1.4545			1.9294				1.1747	0.7111			1.5238	0.9846			1.1586	0.7385							0.6737	0.4706			2	1.6			1.3161	0.7333				1.0182				2.0364	1.3333			2.0444
		1.4545			1.931				1.1765	0.7111			1.5273	0.9846			1.1636	0.7385							0.6737	0.4706			2.0267	1.6			1.3176	0.7333				1.0286				2.0364	1.3333			2.048
		1.4667			1.9368				1.1789	0.7111			1.536	0.9846			1.1636	0.7385							0.6737	0.4741			2.0267	1.6			1.3176	0.7333				1.0286				2.0444	1.344			2.05
		1.4667			1.9394				1.1789	0.7111			1.536	0.9905			1.1692	0.7385							0.6769	0.4741			2.0364	1.6			1.3231	0.7385				1.0286				2.0444	1.344			2.0571
		1.4667			1.9556				1.1789	0.7111			1.5407	0.9905			1.1733	0.7385							0.678	0.4741			2.0364	1.6			1.3257	0.7385				1.0286				2.048	1.3455			2.0571
		1.4769			1.9556				1.1826	0.7111			1.5448	0.9905			1.1733	0.742							0.6788	0.4757			2.0364	1.6			1.3333	0.7385				1.0323				2.048	1.3474			2.0571
		1.4857			1.9692				1.2	0.7172			1.5467	0.9905			1.1789	0.7429							0.6857	0.4757			2.0444	1.6889			1.3333	0.7385				1.0353				2.048	1.3474			2.0706
		1.4857			1.9765				1.2	0.72			1.5484	0.9956			1.1789	0.7467							0.6857	0.4766			2.0571	1.6941			1.3474	0.7415				1.0353				2.05	1.3474			2.0848
		1.5059			1.9765				1.2	0.72			1.5484	1			1.1789	0.75							0.6857	0.48			2.0571	1.7231			1.3474	0.7429				1.0462				2.05	1.349			2.0889
		1.5111			1.981				1.2129	0.72			1.55	1.0074			1.1803	0.75							0.6857	0.48			2.0741	1.7231			1.3538	0.7429				1.0473				2.0525	1.3538			2.0923
		1.5111			1.981				1.219	0.72			1.5579	1.0074			1.1826	0.7529							0.6857	0.48			2.08	1.7333			1.3538	0.7467				1.05				2.0571	1.36			2.1
		1.52			1.981				1.219	0.72			1.5595	1.0105			1.1826	0.7556							0.6857	0.48			2.1	1.7455			1.36	0.7467				1.0667				2.0571	1.363			2.1106
		1.6			1.981				1.2235	0.7226			1.5636	1.0105			1.1826	0.7556							0.6857	0.4848			2.1053	1.7455			1.36	0.7467				1.0667				2.0622	1.3714			2.1139
		1.6			1.981				1.2235	0.7226			1.575	1.0133			1.1826	0.7579							0.6857	0.4848			2.1091	1.7455			1.36	0.7467				1.0667				2.0645	1.3714			2.1143
		1.6			1.981				1.2255	0.7273			1.6	1.0182			1.1852	0.7579							0.6857	0.487			2.1176	1.7846			1.36	0.7489				1.0667				2.0645	1.3714			2.1255
		1.6			1.984				1.2308	0.7273			1.6	1.0182			1.1932	0.7579							0.6857	0.487			2.1224	1.8			1.3617	0.75				1.0667				2.0667	1.3714			2.1333
		1.6			1.9918				1.2308	0.7273			1.6	1.0182			1.2	0.7619							0.6857	0.487			2.125	1.8133			1.3714	0.751				1.0667				2.0706	1.3714			2.1463
		1.6941			2				1.2308	0.7273			1.6	1.0213			1.2	0.7636							0.6957	0.487			2.1333	1.8909			1.3714	0.7529				1.0667				2.0741	1.3818			2.16
		1.7231			2				1.2364	0.7273			1.6	1.024			1.2	0.7667							0.6957	0.4889			2.1333	1.9048			1.3714	0.7529				1.0667				2.0766	1.3818			2.1667
		1.7231			2				1.2444	0.7273			1.6	1.0286			1.2	0.768							0.6957	0.4889			2.1333	2			1.3818	0.7529				1.0667				2.0766	1.3818			2.1714
		1.7231			2.0114				1.2444	0.7273			1.6	1.0286			1.2	0.7704							0.7	0.4889			2.1517	2.1091			1.3818	0.7529				1.0667				2.08	1.3867			2.1721
		1.7333			2.0211				1.2488	0.7273			1.6	1.0286			1.2	0.7724							0.7	0.4923			2.1818	2.1333			1.3867	0.7529				1.0667				2.08	1.3913			2.2222
		1.7455			2.0267				1.2488	0.7273			1.6	1.0305			1.2	0.7724							0.7	0.4923			2.1867	2.1333			1.3867	0.7529				1.0667				2.08	1.3935			2.24
		1.7778			2.0364				1.25	0.7333			1.6	1.0353			1.2	0.7742							0.704	0.4923			2.2				1.3867	0.7529				1.0667				2.08	1.4			2.2737
		1.8			2.04				1.25	0.7333			1.6	1.0353			1.2	0.7742							0.7111	0.4923			2.2				1.3867	0.7547				1.0667				2.08	1.4			2.2857
		1.8			2.0414				1.2509	0.7385			1.6	1.0353			1.2	0.7758							0.7111	0.4923			2.2				1.3913	0.7579				1.0667				2.08	1.4			2.3111
		1.8			2.0459				1.2571	0.7385			1.6	1.0353			1.2	0.7758							0.7111	0.4923			2.2				1.4	0.7607				1.0667				2.0903	1.408			2.3814
		1.8133			2.0571				1.2571	0.7385			1.6	1.04			1.2	0.7784							0.7111	0.4923			2.2154				1.4	0.7619				1.0667				2.0923	1.4118			2.4
		1.8526			2.0706				1.2571	0.7385			1.6	1.04			1.2	0.7837							0.7111	0.4923			2.2222				1.4	0.7619				1.0667				2.0966	1.4118			2.4
		1.8667			2.0706				1.2632	0.7385			1.6	1.04			1.2041	0.7843							0.7188	0.4952			2.2286				1.4118	0.7619				1.0909				2.1	1.4118			2.4348
		1.92			2.0716				1.2667	0.7385			1.6	1.04			1.216	0.8							0.72	0.4966			2.2286				1.4118	0.7636				1.0909				2.1	1.414			2.4348
		1.9692			2.0741				1.2667	0.7442			1.6	1.0435			1.2185	0.8							0.72	0.4978			2.24				1.4118	0.7636				1.0909				2.1053	1.4154			2.5333
		2.0923			2.08				1.2667	0.7467			1.6	1.0462			1.219	0.8							0.72	0.5			2.24				1.4118	0.7652				1.0947				2.1053	1.4222			2.6
		2.2			2.0923				1.2727	0.7467			1.6	1.0483			1.219	0.8							0.7226	0.5			2.2545				1.4171	0.768				1.0947				2.1073	1.4222			2.6286
		2.24			2.0923				1.28	0.7467			1.6	1.0483			1.219	0.8							0.7238	0.5			2.2857				1.4222	0.768				1.0947				2.112	1.4255
		2.2667			2.1				1.28	0.7467			1.6	1.05			1.219	0.8							0.7273	0.5			2.2857				1.4222	0.7704				1.0947				2.1161	1.427
		2.2857			2.1				1.28	0.7529			1.6	1.0571			1.2235	0.8							0.7273	0.5			2.3529				1.4222	0.7704				1.0947				2.1333	1.4316
					2.1053				1.28	0.7529			1.6	1.0667			1.2235	0.8							0.7273	0.5			2.3724				1.4222	0.7704				1.1				2.1333	1.4316
					2.1161				1.28	0.7529			1.6	1.0667			1.2235	0.8							0.7273	0.5			2.4				1.4222	0.7724				1.1				2.1333	1.4345
					2.1189				1.28	0.7529			1.6	1.0667			1.2235	0.8							0.7273	0.5			2.4				1.4222	0.7724				1.1				2.1333	1.4345
					2.1333				1.28	0.7529			1.6	1.0667			1.2255	0.8							0.7273	0.5			2.4615				1.4316	0.7724				1.1				2.1333	1.44
					2.1333				1.28	0.7579			1.6	1.0667			1.2308	0.8							0.7333	0.5			2.6667				1.4316	0.7742				1.1				2.1333	1.44
					2.1333				1.28	0.7579			1.6	1.0667			1.2308	0.8							0.7385	0.5029			3.3778				1.4333	0.7758				1.1				2.1333	1.4452
					2.1333				1.28	0.7579			1.6	1.0667			1.2308	0.8							0.7385	0.5053							1.4333	0.8				1.1				2.1333	1.4476
					2.1333				1.28	0.7619			1.6	1.0667			1.2354	0.8							0.7385	0.5053							1.44	0.8				1.1077				2.1333	1.4476
					2.1333				1.28	0.7619			1.6	1.0667			1.2364	0.8							0.7385	0.5053							1.44	0.8				1.1077				2.1467	1.4545
					2.1333				1.28	0.7619			1.6	1.0667			1.2387	0.8							0.7385	0.5053							1.4452	0.8				1.1077				2.1474	1.4545
					2.1565				1.2952	0.7631			1.6	1.0667			1.2387	0.8							0.7442	0.5053							1.4452	0.8				1.1077				2.1517	1.4588
					2.1647				1.3	0.7652			1.6	1.0667			1.2444	0.8							0.7467	0.5053							1.4476	0.8				1.12				2.16	1.4667
					2.1818				1.3	0.7652			1.6	1.0667			1.2444	0.8							0.7467	0.5073							1.4476	0.8				1.12				2.161	1.4737
					2.2				1.3	0.7652			1.6	1.0667			1.2444	0.8							0.7467	0.5091							1.4491	0.8				1.12				2.1622	1.4769
					2.2154				1.3	0.7692			1.6	1.0667			1.2444	0.8							0.7467	0.5091							1.4545	0.8				1.12				2.1677	1.4769
					2.2194				1.3037	0.7711			1.6	1.0667			1.2444	0.8							0.75	0.5091							1.4545	0.8				1.12				2.1714	1.4769
					2.24				1.3091	0.7742			1.6	1.0667			1.2522	0.8							0.7529	0.5091							1.4578	0.8				1.1294				2.1714	1.4815
					2.24				1.3091	0.7758			1.6	1.0667			1.2571	0.8							0.7529	0.5111							1.4769	0.8				1.1294				2.176	1.4829
					2.24				1.3091	0.7758			1.6	1.0667			1.2571	0.8							0.7529	0.512							1.4769	0.8				1.1294				2.1895	1.4857
					2.2486				1.3091	0.7843			1.6	1.0667			1.2571	0.8145							0.7529	0.512							1.4769	0.8				1.1294				2.1913	1.4857
					2.2588				1.312	0.8			1.625	1.0667			1.2571	0.8205							0.7529	0.5143							1.4857	0.8				1.1429				2.1926	1.4857
					2.2613				1.3143	0.8			1.6333	1.0667			1.259	0.8216							0.7529	0.5143							1.4857	0.8				1.1429				2.1933	1.4897
					2.2667				1.3156	0.8			1.6348	1.0764			1.259	0.8258							0.7568	0.5153							1.4857	0.8178				1.1429				2.1943	1.4933
					2.2769				1.3176	0.8			1.6444	1.0811			1.2632	0.8258							0.7579	0.5161							1.4913	0.8205				1.1429				2.2	1.4933
					2.2769				1.3176	0.8			1.65	1.0839			1.2667	0.8258							0.7579	0.5161							1.4933	0.8229				1.1429				2.2	1.5
					2.3111				1.3217	0.8			1.6552	1.0857			1.2667	0.8271							0.7579	0.5176							1.4933	0.8242				1.152				2.2	1.5059
					2.3111				1.3241	0.8			1.6571	1.0909			1.2718	0.8276							0.7579	0.5176							1.4933	0.8258				1.152				2.2	1.5094
					2.3111				1.3333	0.8			1.6593	1.0909			1.2741	0.8286							0.7619	0.5189							1.4951	0.8276				1.1636				2.2038	1.5158
					2.3385				1.3333	0.8			1.6593	1.0909			1.2741	0.8296							0.7619	0.5189							1.5	0.8348				1.1636				2.2069	1.5158
					2.3385				1.3333	0.8			1.6604	1.0927			1.28	0.832							0.7619	0.5189							1.5111	0.8348				1.1636				2.2095	1.5158
					2.3385				1.3333	0.8			1.664	1.0947			1.28	0.832							0.7619	0.5195							1.5158	0.8348				1.1636				2.2182	1.5238
					2.4				1.3333	0.8			1.6696	1.0947			1.28	0.8333							0.7619	0.52							1.52	0.8381				1.1733				2.2194	1.5238
					2.4				1.3419	0.8			1.6696	1.1			1.28	0.8348							0.7619	0.5217							1.5238	0.8381				1.1789				2.2286	1.5238
					2.4				1.344	0.8			1.6716	1.1048			1.28	0.8348							0.7704	0.5241							1.5273	0.8381				1.2				2.2286	1.5273
					2.4348				1.344	0.8			1.6727	1.1077			1.28	0.8348							0.7742	0.5333							1.5309	0.8381				1.2				2.24	1.5284
					2.4471				1.344	0.8			1.6727	1.113			1.28	0.8381							0.7742	0.5333							1.5333	0.84				1.2				2.24	1.5304
					2.48				1.3474	0.8			1.6762	1.113			1.28	0.8421							0.7771	0.5333							1.5429	0.8421				1.2				2.24	1.5333
					2.48				1.35	0.8			1.68	1.1152			1.28	0.8421							0.7864	0.5333							1.5448	0.8471				1.2				2.24	1.536
					2.5				1.3538	0.8			1.6821	1.12			1.287	0.8421							0.8	0.5333							1.5515	0.8471				1.2				2.24	1.536
					2.5143				1.3538	0.8			1.6821	1.12			1.2923	0.8421							0.8	0.5333							1.5529	0.8471				1.2				2.24	1.5407
					2.5455				1.363	0.8			1.6889	1.12			1.2923	0.85							0.8	0.5333							1.6	0.8471				1.2				2.24	1.5429
					2.5481				1.3647	0.8			1.6923	1.12			1.3	0.8511							0.8	0.5333							1.6	0.8471				1.2				2.2462	1.5448
					2.5846				1.3647	0.8			1.6941	1.12			1.3	0.8533							0.8	0.5333							1.6	0.85				1.2				2.25	1.55
					2.5846				1.3714	0.8			1.6941	1.1259			1.3	0.8533							0.8	0.5333							1.6	0.8533				1.2				2.2621	1.5529
					2.6182				1.3714	0.8			1.7	1.1259			1.3	0.8533							0.8	0.5333							1.6	0.8533				1.2				2.2653	1.5636
					2.7478				1.3714	0.8			1.7	1.1294			1.3053	0.8552							0.8	0.5333							1.6	0.8533				1.2				2.2737	1.6
					3.0222				1.3714	0.8			1.7032	1.1317			1.3091	0.8571							0.8	0.5333							1.6	0.8533				1.2121				2.2737	1.6
									1.3714	0.8			1.7067	1.1345			1.3091	0.8585							0.8	0.5333							1.6	0.8533				1.216				2.28	1.6
									1.3714	0.8			1.7067	1.1429			1.3091	0.8615							0.8	0.5333							1.6	0.8558				1.2267				2.2857	1.6
									1.3714	0.8			1.7067	1.1429			1.3143	0.8615							0.8	0.5333							1.6	0.8585				1.2308				2.2857	1.6
									1.3714	0.8			1.7067	1.1429			1.3176	0.8615							0.8	0.5333							1.6	0.8615				1.2308				2.2857	1.6
									1.3793	0.8			1.7111	1.1429			1.3176	0.8615							0.8	0.5333							1.6	0.8615				1.2308				2.3	1.6
									1.3818	0.8			1.7143	1.1429			1.3217	0.8615							0.8	0.5333							1.6	0.8615				1.2308				2.3024	1.6
									1.3867	0.8			1.7143	1.1429			1.3241	0.8615							0.8	0.5333							1.6	0.8615				1.2343				2.3111	1.6
									1.3867	0.8			1.7143	1.1457			1.3241	0.864							0.8	0.5333							1.6	0.8649				1.2364				2.3111	1.6
									1.3913	0.8			1.7143	1.1467			1.3241	0.8686							0.8	0.5333							1.6	0.8667				1.2387				2.3273	1.6
									1.3949	0.8			1.7231	1.1478			1.3241	0.8727							0.8	0.5333							1.6	0.8667				1.2444				2.3273	1.6
									1.4	0.8			1.7231	1.1487			1.3257	0.8727							0.8	0.5333							1.6	0.8667				1.2444				2.3304	1.6
									1.4	0.8			1.7231	1.152			1.3268	0.8727							0.8	0.5333							1.6	0.8727				1.2444				2.3304	1.6
									1.4	0.8			1.7263	1.152			1.3268	0.88							0.8	0.5333							1.6	0.8727				1.2444				2.3314	1.6
									1.4	0.8			1.7333	1.1556			1.3277	0.8816							0.8	0.5333							1.6302	0.8727				1.2444				2.3333	1.6
									1.4	0.8			1.7333	1.1556			1.3333	0.8828							0.8	0.5333							1.6356	0.8727				1.2522				2.3333	1.6516
									1.4	0.817			1.7371	1.1556			1.3333	0.8828							0.8	0.5333							1.6457	0.88				1.2522				2.3448	1.6516
									1.408	0.8276			1.7391	1.1556			1.3333	0.8842							0.8	0.5333							1.6471	0.88				1.2571				2.3529	1.6593
									1.4118	0.8276			1.7391	1.1569			1.3405	0.8842							0.8	0.5447							1.65	0.88				1.2571				2.3579	1.6667
									1.4118	0.8296			1.7455	1.1636			1.3419	0.8889							0.8	0.5474							1.6552	0.88				1.2632				2.3579	1.6696
									1.414	0.832			1.7455	1.1636			1.3455	0.8889							0.8	0.5474							1.6552	0.8828				1.2667				2.3579	1.6696
									1.4222	0.832			1.7455	1.1636			1.3474	0.8889							0.8	0.5474							1.6615	0.8889				1.28				2.3593	1.6696
									1.4222	0.8348			1.7455	1.1636			1.3511	0.896							0.8	0.5486							1.6667	0.8889				1.28				2.368	1.6821
									1.4222	0.8348			1.7524	1.1733			1.3538	0.896							0.8	0.55							1.6667	0.8889				1.28				2.3714	1.6941
									1.4222	0.8348			1.7524	1.1826			1.3585	0.9							0.8	0.5517							1.6762	0.8889				1.28				2.3742	1.6941
									1.427	0.8381			1.7524	1.1826			1.36	0.9							0.8	0.5538							1.6762	0.8941				1.28				2.3747	1.7
									1.4316	0.8421			1.7524	1.1852			1.36	0.9043							0.8	0.5538							1.68	0.896				1.3037				2.3771	1.7
									1.4345	0.8421			1.7548	1.1852			1.36	0.9043							0.8242	0.5565							1.68	0.896				1.3091				2.3822	1.7116
									1.4359	0.8421			1.76	1.1892			1.36	0.9043							0.8296	0.5565							1.6842	0.896				1.3091				2.4	1.7231
									1.44	0.8421			1.7655	1.1897			1.363	0.9043							0.832	0.5565							1.6923	0.896				1.3091				2.4	1.7333
									1.44	0.8444			1.7655	1.2			1.3647	0.9081							0.832	0.5581							1.6941	0.9				1.3091				2.4	1.7333
									1.44	0.8471			1.7684	1.2			1.3714	0.9081							0.832	0.5581							1.6941	0.9				1.3176				2.4	1.7455
									1.44	0.8471			1.7684	1.2			1.3714	0.9143							0.832	0.56							1.6941	0.9043				1.3176				2.4	1.7455
									1.44	0.8471			1.7684	1.2			1.3714	0.9143							0.832	0.56							1.7	0.9043				1.3333				2.4	1.7524
									1.4476	0.8471			1.7684	1.2			1.3714	0.9143							0.8348	0.56							1.7	0.9043				1.3333				2.4127	1.7524
									1.4476	0.8471			1.7739	1.2			1.3714	0.9143							0.8381	0.56							1.7067	0.9043				1.3333				2.4145	1.76
									1.45	0.8471			1.7778	1.2			1.3739	0.9143							0.8421	0.56							1.7143	0.9081				1.3419				2.4178	1.7684
									1.4545	0.8533			1.7778	1.2			1.3767	0.9176							0.8421	0.56							1.7143	0.9143				1.3474				2.4229	1.7684
									1.4545	0.8533			1.7778	1.2			1.3778	0.9212							0.8421	0.56							1.7143	0.9143				1.3538				2.4276	1.7778
									1.4571	0.8533			1.7778	1.2062			1.3867	0.9212							0.8421	0.56							1.7143	0.9143				1.3538				2.4296	1.7778
									1.4609	0.8533			1.7829	1.2089			1.3913	0.9212							0.8421	0.56							1.7231	0.9143				1.3538				2.4348	1.8
									1.4629	0.8615			1.7829	1.2108			1.3935	0.9231							0.8444	0.5622							1.728	0.9143				1.36				2.4348	1.8
									1.4629	0.8615			1.7829	1.2108			1.4	0.9231							0.8471	0.5622							1.7333	0.9143				1.3647				2.4421	1.8133
									1.4667	0.8615			1.7882	1.2121			1.4	0.9231							0.8471	0.5647							1.7333	0.9143				1.3714				2.4421	1.8286
									1.4667	0.8615			1.7905	1.219			1.4	0.9263							0.8471	0.5647							1.7333	0.9143				1.3714				2.4471	1.8286
									1.4667	0.8615			1.7939	1.219			1.4	0.9263							0.8471	0.5647							1.7524	0.9143				1.3714				2.4471	1.8286
									1.4667	0.8615			1.8	1.2235			1.4	0.929							0.8471	0.5647							1.76	0.9212				1.3714				2.4483	1.8286
									1.4769	0.8615			1.8	1.2235			1.4049	0.929							0.8471	0.5647							1.76	0.9231				1.3867				2.4533	1.8462
									1.4769	0.8615			1.8	1.2235			1.408	0.9302							0.8533	0.5647							1.76	0.9263				1.3867				2.4686	1.8462
									1.4769	0.8667			1.8	1.2279			1.4118	0.9333							0.8533	0.5677							1.7655	0.9302				1.3867				2.4727	1.8462
									1.4815	0.8686			1.8	1.2308			1.4222	0.9333							0.8533	0.5677							1.7778	0.9333				1.3867				2.4727	1.8526
									1.4857	0.8696			1.8051	1.2308			1.4222	0.9379							0.8533	0.5714							1.7882	0.9412				1.3895				2.4857	1.8667
									1.4857	0.8727			1.8087	1.2308			1.4345	0.9379							0.8533	0.5714							1.7905	0.9412				1.3935				2.4889	1.8743
									1.4857	0.8727			1.8133	1.2308			1.4345	0.9412							0.8533	0.5714							1.792	0.9455				1.3949				2.4889	1.8743
									1.4968	0.8727			1.8133	1.2308			1.4353	0.9455							0.8533	0.5714							1.792	0.9455				1.4				2.493	1.8872
									1.5059	0.8727			1.8182	1.2444			1.4377	0.9455							0.8533	0.5714							1.8	0.9481				1.4				2.4941	1.8909
									1.5059	0.8727			1.8207	1.2522			1.44	0.9455							0.8533	0.5714							1.8	0.9481				1.4				2.497	1.9
									1.5059	0.8727			1.824	1.2571			1.44	0.95							0.8533	0.5714							1.8	0.9481				1.4				2.5091	1.9097
									1.5059	0.8755			1.8286	1.2632			1.44	0.9507							0.8533	0.5714							1.8	0.95				1.4				2.5091	1.92
									1.5094	0.8774			1.8286	1.28			1.44	0.9532							0.8533	0.5714							1.8	0.95				1.4				2.5098	1.92
									1.5111	0.88			1.8286	1.28			1.4476	0.9538							0.8571	0.5714							1.8	0.96				1.4118				2.5143	1.92
									1.5111	0.88			1.8286	1.28			1.4476	0.9552							0.8615	0.5714							1.8051	0.96				1.4154				2.5143	1.92
									1.5111	0.88			1.8286	1.28			1.45	0.9556							0.8615	0.575							1.8087	0.96				1.4154				2.5191	1.92
									1.5158	0.88			1.8286	1.28			1.4545	0.96							0.8615	0.576							1.8105	0.96				1.4222				2.52	1.92
									1.5158	0.8889			1.8286	1.28			1.4545	0.96							0.8615	0.576							1.8133	0.96				1.4222				2.5333	1.9333
									1.5158	0.8889			1.8316	1.28			1.4609	0.96							0.8615	0.576							1.8162	0.96				1.4222				2.5333	1.9368
									1.52	0.8889			1.8323	1.28			1.4638	0.96							0.864	0.576							1.8169	0.96				1.4222				2.5366	1.9429
									1.5273	0.8889			1.8327	1.28			1.4667	0.96							0.8649	0.576							1.8182	0.96				1.4286				2.5391	1.952
									1.5289	0.8889			1.837	1.28			1.4667	0.96							0.8667	0.576							1.8182	0.96				1.44				2.5455	1.9556
									1.5289	0.8889			1.837	1.28			1.4667	0.96							0.8686	0.576							1.8222	0.96				1.44				2.5481	1.9556
									1.5304	0.8889			1.84	1.287			1.472	0.96							0.8727	0.5778							1.8286	0.96				1.44				2.5556	1.9765
									1.5304	0.8926			1.84	1.2889			1.4753	0.96							0.8727	0.5778							1.8286	0.96				1.4545				2.5778	1.9765
									1.5304	0.896			1.8462	1.2952			1.4769	0.96							0.8727	0.5778							1.8286	0.96				1.4545				2.5846	2
									1.5319	0.9			1.8462	1.2952			1.4769	0.96							0.8727	0.5778							1.8353	0.96				1.4545				2.6	2.0324
									1.5333	0.9			1.8462	1.3			1.4788	0.96							0.8727	0.5778							1.8462	0.9684				1.4545				2.6	2.0571
									1.5385	0.9			1.8462	1.3			1.4815	0.9674							0.8727	0.5793							1.8667	0.9714				1.4545				2.6105	2.0923
									1.5385	0.9			1.85	1.3			1.4815	0.9714							0.8727	0.5818							1.8667	0.9739				1.4648				2.6133	2.1067
									1.5407	0.9014			1.85	1.3			1.4847	0.9739							0.8727	0.5818							1.8824	0.9739				1.4667				2.6222	2.15
									1.5448	0.9043			1.856	1.3			1.4857	0.9739							0.8727	0.5818							1.8824	0.9739				1.4769				2.6286	2.1736
									1.5484	0.9143			1.8605	1.3091			1.4933	0.9739							0.8727	0.5818							1.8824	0.9778				1.4857				2.64	2.1818
									1.5484	0.9143			1.8627	1.3091			1.4933	0.9778							0.8774	0.5818							1.8909	0.9778				1.5				2.64	2.1926
									1.5543	0.9143			1.8667	1.3091			1.4933	0.9778							0.8774	0.5818							1.8939	0.9778				1.5059				2.64	2.4242
									1.56	0.9143			1.8667	1.3091			1.4933	0.9846							0.8774	0.5818							1.9	0.9806				1.5158				2.6435	2.5714
									1.5719	0.9143			1.8667	1.3091			1.4968	0.9905							0.88	0.5818							1.9027	0.9846				1.5158				2.656	2.6
									1.5819	0.9143			1.8667	1.3091			1.5	0.9931							0.88	0.5818							1.9048	0.9846				1.5407				2.6667
									1.6	0.9143			1.8667	1.3091			1.5	0.9931							0.8828	0.5818							1.9077	0.9846				1.6				2.6754
									1.6	0.9143			1.8667	1.3176			1.5	0.9946							0.8851	0.5818							1.9122	0.9846				1.6				2.6909
									1.6	0.9143			1.8732	1.3257			1.503	1							0.8851	0.5818							1.92	0.9846				1.6				2.6947
									1.6	0.9143			1.8759	1.3333			1.503	1							0.8889	0.5846							1.92	0.9882				1.6				2.7
									1.6	0.9143			1.8759	1.3333			1.5059	1							0.8889	0.5854							1.92	0.9905				1.6				2.7268
									1.6	0.9143			1.8824	1.3333			1.5059	1							0.8889	0.5867							1.9282	0.992				1.6				2.731
									1.6	0.9143			1.8885	1.3333			1.5059	1							0.8889	0.5867							1.9294	1				1.6				2.7317
									1.6	0.9191			1.8909	1.3333			1.5059	1							0.8889	0.5895							1.9333	1				1.6				2.7333
									1.6	0.9212			1.8909	1.3333			1.5059	1.0039							0.8889	0.5895							1.936	1				1.6				2.74
									1.6	0.9231			1.8937	1.3333			1.5059	1.0133							0.8889	0.5895							1.9368	1				1.6				2.7429
									1.6	0.9263			1.9	1.3333			1.5086	1.0133							0.9	0.5895							1.9429	1.0034				1.6				2.7429
									1.6	0.9333			1.9	1.3333			1.5111	1.0146							0.9	0.5895							1.9429	1.0074				1.6				2.7721
									1.6	0.9333			1.9	1.3474			1.5111	1.0182							0.9	0.5895							1.9556	1.0105				1.6				2.7789
									1.6	0.9333			1.9	1.3511			1.5158	1.024							0.9026	0.5895							1.9556	1.0182				1.6				2.7871
									1.6	0.9333			1.9	1.3538			1.5158	1.024							0.9043	0.5895							1.9613	1.0182				1.6				2.8
									1.6	0.9333			1.9	1.3538			1.5172	1.024							0.9067	0.5895							1.9636	1.0182				1.6				2.8098
									1.6	0.9333			1.9014	1.3538			1.52	1.0286							0.9067	0.5926							1.9692	1.0182				1.6				2.8218
									1.6	0.9333			1.913	1.363			1.52	1.0286							0.9075	0.5926							1.981	1.024				1.6				2.8308
									1.6	0.9333			1.9143	1.3647			1.5238	1.0286							0.9143	0.5926							2	1.0286				1.6				2.8308
									1.6	0.9379			1.9165	1.3659			1.5238	1.0286							0.9143	0.5943							2	1.0286				1.6				2.869
									1.6	0.9379			1.92	1.3714			1.5238	1.0323							0.9143	0.5953							2	1.0323				1.6				2.8903
									1.6	0.9412			1.92	1.3714			1.525	1.0323							0.9143	0.6							2.0103	1.0353				1.6				2.8923
									1.6	0.9412			1.92	1.3714			1.5256	1.0323							0.9143	0.6							2.0129	1.0353				1.6727				2.8981
									1.6	0.9412			1.92	1.3714			1.5273	1.0353							0.9143	0.6							2.02	1.0353				1.68				2.9
									1.6	0.9455			1.92	1.3714			1.5273	1.0386							0.9143	0.6							2.0235	1.04				1.6842				2.9143
									1.6	0.9455			1.9294	1.3818			1.5317	1.04							0.9143	0.6							2.0235	1.04				1.697				2.9161
									1.6	0.9514			1.9361	1.3818			1.5324	1.04							0.9143	0.6							2.0267	1.0435				1.7				2.9333
									1.6	0.9544			1.9368	1.3818			1.536	1.04							0.9143	0.6							2.0308	1.0435				1.7143				2.9333
									1.6	0.96			1.9368	1.3818			1.536	1.0435							0.9143	0.6							2.0364	1.0435				1.7143				2.9333
									1.6	0.96			1.9368	1.3867			1.5407	1.0449							0.9205	0.6069							2.0364	1.0435				1.7231				2.9333
									1.6	0.96			1.9394	1.3887			1.5407	1.0462							0.9212	0.6069							2.0364	1.0462				1.7333				2.9455
									1.6	0.96			1.9394	1.4			1.5429	1.05							0.9212	0.608							2.0364	1.0667				1.7455				2.9474
									1.6	0.96			1.9429	1.4			1.5458	1.0526							0.9231	0.6095							2.04	1.0667				1.7455				2.9867
									1.6	0.96			1.9429	1.4			1.55	1.0537							0.9244	0.6095							2.0444	1.0667				1.7524				2.9913
									1.6	0.96			1.9429	1.4			1.5543	1.0566							0.9263	0.6095							2.0571	1.0667				1.76				3.0769
									1.6	0.96			1.95	1.4			1.5543	1.0667							0.9263	0.6095							2.0571	1.0667				1.8				3.0857
									1.6	0.96			1.952	1.4061			1.56	1.0667							0.9263	0.6095							2.0571	1.0667				1.8				3.114
									1.6	0.96			1.9556	1.4095			1.5628	1.0667							0.9263	0.6095							2.0687	1.0667				1.8087				3.2
									1.6	0.96			1.9556	1.4118			1.5636	1.0667							0.929	0.6095							2.08	1.0667				1.8286				3.2
									1.6	0.96			1.9556	1.4118			1.5644	1.0667							0.9302	0.6118							2.08	1.0667				1.8286				3.3667
									1.6	0.96			1.9592	1.4118			1.567	1.0667							0.9333	0.6118							2.08	1.0667				1.8667
									1.6232	0.96			1.9636	1.4118			1.5698	1.0667							0.9333	0.6128							2.08	1.0667				1.8667
									1.6278	0.96			1.9636	1.4118			1.5795	1.0667							0.9333	0.6128							2.0923	1.0857				1.8824
									1.632	0.96			1.9636	1.4164			1.5805	1.0667							0.9333	0.6154							2.1	1.0868				1.8909
									1.6364	0.96			1.9692	1.4222			1.6	1.0667							0.9333	0.6154							2.1015	1.0947				1.913
									1.64	0.96			1.9692	1.4316			1.6	1.0667							0.9333	0.6154							2.1029	1.1				1.9333
									1.6457	0.96			1.9692	1.4316			1.6	1.0667							0.9391	0.6154							2.1161	1.1				1.9429
									1.6485	0.9697			1.9765	1.44			1.6	1.0667							0.9412	0.6154							2.1209	1.1				1.9636
									1.6516	0.9714			1.9765	1.44			1.6	1.0776							0.9412	0.6182							2.1333	1.1				1.9692
									1.6516	0.9739			1.9765	1.44			1.6	1.08							0.9412	0.6182							2.1333	1.1077				2
									1.6552	0.9739			1.9765	1.44			1.6	1.0824							0.9455	0.6182							2.1333	1.1077				2.0364
									1.6593	0.9778			1.981	1.44			1.6	1.0839							0.9455	0.6194							2.1333	1.113				2.0364
									1.6649	0.9778			1.981	1.44			1.6	1.0909							0.9455	0.6194							2.1517	1.113				2.1333
									1.6667	0.9796			1.984	1.4439			1.6	1.0947							0.9481	0.6194							2.1538	1.1163				2.1333
									1.6667	0.9846			1.984	1.4476			1.6	1.0947							0.96	0.6194							2.1714	1.12				2.1714
									1.6688	0.9846			1.984	1.4545			1.6	1.0971							0.96	0.6204							2.1818	1.12				2.24
									1.6696	0.9846			1.9862	1.4609			1.6	1.1							0.96	0.6222							2.1895	1.12				2.24
									1.6727	0.9846			1.9879	1.4609			1.6	1.1							0.96	0.6222							2.1895	1.12				2.24
									1.6727	0.9846			1.9892	1.4667			1.6	1.1							0.96	0.6222							2.1895	1.12				2.2667
									1.6727	0.9846			1.9911	1.4667			1.6	1.1							0.96	0.6222							2.2	1.1294				2.3273
									1.6762	0.9846			2	1.4667			1.6	1.1034							0.96	0.6222							2.2	1.1294				2.3385
									1.6762	0.9846			2	1.4769			1.6	1.1034							0.96	0.6222							2.2	1.1294
									1.68	0.9846			2	1.4769			1.6	1.1034							0.96	0.6222							2.2	1.1323
									1.68	0.9905			2	1.4769			1.6	1.1055							0.96	0.6222							2.2054	1.1355
									1.6842	1			2	1.4769			1.6	1.1077							0.96	0.6222							2.208	1.1429
									1.6889	1			2	1.4857			1.6	1.1077							0.96	0.6222							2.2206	1.1429
									1.6889	1			2	1.4857			1.6	1.1077							0.96	0.6222							2.24	1.1429
									1.6889	1			2	1.4857			1.6	1.1163							0.96	0.6222							2.2519	1.1429
									1.6941	1			2.0114	1.4857			1.6	1.12							0.96	0.6222							2.2667	1.1429
									1.6941	1			2.0114	1.4933			1.6	1.12							0.96	0.6222							2.2737	1.1429
									1.697	1.0057			2.016	1.4933			1.6	1.12							0.9667	0.6261							2.2857	1.1429
									1.7	1.0057			2.0174	1.4968			1.6	1.1234							0.9674	0.6261							2.2857	1.15
									1.7032	1.0105			2.0211	1.4968			1.6	1.1259							0.9714	0.6261							2.2857	1.152
									1.7067	1.0105			2.0211	1.4979			1.6	1.1294							0.9714	0.6261							2.2919	1.152
									1.7067	1.0105			2.0267	1.4984			1.6	1.1294							0.9739	0.6286							2.3	1.1556
									1.7067	1.0105			2.0267	1.5			1.6	1.1294							0.9739	0.6303							2.3385	1.1556
									1.7067	1.0105			2.0267	1.5059			1.6	1.1294							0.9739	0.6303							2.3467	1.1556
									1.7103	1.0133			2.0267	1.5111			1.6	1.1323							0.9778	0.6303							2.3579	1.1586
									1.7143	1.0146			2.0333	1.5111			1.6	1.1333							0.9778	0.6303							2.36	1.16
									1.7143	1.0182			2.0364	1.5158			1.6	1.1355							0.9778	0.6316							2.4	1.1636
									1.7143	1.0182			2.0364	1.5179			1.6	1.1355							0.9778	0.6326							2.4	1.1636
									1.7143	1.0182			2.0364	1.5238			1.6	1.1429							0.9846	0.6359							2.4	1.1636
									1.7143	1.0222			2.0364	1.5238			1.6	1.1429							0.9846	0.64							2.4	1.1676
									1.7159	1.024			2.0392	1.5273			1.6	1.1429							0.9846	0.64							2.4471	1.1733
									1.7159	1.024			2.0414	1.5304			1.6	1.1429							0.9846	0.64							2.4615	1.1789
									1.7194	1.024			2.0414	1.5385			1.6	1.1429							0.9882	0.64							2.5143	1.1826
									1.7231	1.0286			2.0444	1.5385			1.6	1.1487							0.9905	0.64							2.5143	1.1871
									1.7231	1.0286			2.0465	1.5407			1.6	1.15							0.9905	0.64							2.5143	1.2
									1.7231	1.0286			2.0545	1.5429			1.6	1.1509							0.9905	0.64							2.56	1.2
									1.7231	1.0286			2.0571	1.5448			1.6	1.152							0.9905	0.64							2.6667	1.2
									1.725	1.0286			2.0571	1.5467			1.6	1.152							0.9946	0.64							2.752	1.2
									1.7306	1.0286			2.0571	1.5484			1.6	1.152							1	0.64							2.7733	1.2
									1.7333	1.0286			2.0571	1.55			1.6	1.152							1	0.64							2.8571	1.2
									1.7333	1.0286			2.0571	1.5515			1.6	1.152							1	0.64								1.2
									1.7391	1.0286			2.0571	1.5543			1.6	1.152							1	0.64								1.2
									1.7412	1.0286			2.0571	1.5556			1.6	1.1556							1	0.64								1.2
									1.7412	1.0323			2.0571	1.5568			1.6	1.1556							1	0.64								1.2108
									1.75	1.0353			2.0571	1.5619			1.6	1.1569							1	0.64								1.2121
									1.7561	1.0353			2.0667	1.5636			1.6	1.1574							1	0.6459								1.2121
									1.7569	1.04			2.0667	1.5644			1.6	1.16							1.0024	0.6462								1.219
									1.76	1.04			2.0683	1.5698			1.6	1.16							1.0057	0.6476								1.2235
									1.76	1.04			2.0706	1.5724			1.6	1.1636							1.0074	0.6476								1.2235
									1.76	1.0435			2.0741	1.6			1.6	1.1636							1.0074	0.6486								1.2235
									1.76	1.0435			2.08	1.6			1.6	1.1692							1.0105	0.65								1.2235
									1.7684	1.0462			2.0837	1.6			1.6182	1.1733							1.0105	0.6545								1.2308
									1.7684	1.0462			2.0854	1.6			1.6267	1.1733							1.0133	0.6545								1.2308
									1.7714	1.05			2.0857	1.6			1.6302	1.1733							1.0182	0.6545								1.2308
									1.7778	1.0667			2.0889	1.6			1.6302	1.1733							1.0182	0.6545								1.2308
									1.7778	1.0667			2.0923	1.6			1.6356	1.1733							1.0182	0.6588								1.2308
									1.7778	1.0667			2.0923	1.6			1.6364	1.1765							1.0182	0.6588								1.2308
									1.7778	1.0667			2.0923	1.6			1.64	1.1774							1.0182	0.6588								1.2364
									1.7778	1.0667			2.1	1.6			1.6432	1.1774							1.0182	0.6588								1.2364
									1.7778	1.0667			2.1	1.6			1.6457	1.1789							1.0222	0.6588								1.2444
									1.7829	1.0667			2.1053	1.6			1.6471	1.1789							1.024	0.6588								1.2444
									1.7829	1.0667			2.1053	1.6			1.6485	1.1789							1.0286	0.6588								1.2444
									1.7882	1.0667			2.1079	1.6			1.6485	1.181							1.0286	0.6588								1.2522
									1.7882	1.0667			2.1091	1.6			1.6516	1.1826							1.0323	0.6621								1.2522
									1.792	1.0667			2.112	1.6			1.6516	1.1852							1.0323	0.6667								1.2571
									1.7939	1.0667			2.112	1.6			1.6578	1.1852							1.0353	0.6667								1.2571
									1.8	1.0667			2.1143	1.6			1.6593	1.1852							1.0353	0.6667								1.2571
									1.8	1.0667			2.1241	1.6			1.6593	1.1897							1.0353	0.6667								1.2571
									1.8	1.0667			2.1333	1.6			1.6593	1.1927							1.04	0.6667								1.2571
									1.8	1.0667			2.1333	1.6			1.6615	1.2							1.04	0.6698								1.2667
									1.8	1.0667			2.1333	1.6			1.664	1.2							1.0435	0.671								1.2718
									1.8	1.0667			2.1333	1.6			1.664	1.2							1.0435	0.671								1.28
									1.8087	1.0667			2.1333	1.6			1.6667	1.2							1.0462	0.671								1.28
									1.8105	1.0776			2.1333	1.6			1.6667	1.2							1.0483	0.671								1.28
									1.8133	1.0783			2.1333	1.6			1.6667	1.2							1.0514	0.672								1.28
									1.8133	1.0824			2.1333	1.6			1.6681	1.2							1.0667	0.6737								1.2923
									1.8182	1.0857			2.1333	1.6			1.6696	1.2							1.0667	0.6737								1.2952
									1.8213	1.088			2.1333	1.6			1.6696	1.2							1.0667	0.6737								1.3
									1.8222	1.0909			2.1415	1.6			1.6696	1.2							1.0667	0.6737								1.3091
									1.8259	1.0909			2.144	1.6			1.6696	1.2108							1.0667	0.6737								1.3176
									1.8286	1.0909			2.1455	1.6			1.6711	1.2108							1.0667	0.6737								1.3176
									1.8286	1.0947			2.1463	1.6			1.68	1.2121							1.0667	0.6756								1.3176
									1.8286	1.0947			2.1463	1.6			1.6821	1.2138							1.0667	0.6769								1.3217
									1.8286	1.1			2.1538	1.6			1.6842	1.2138							1.0667	0.6769								1.3268
									1.8286	1.1			2.16	1.6			1.6842	1.2138							1.0667	0.6769								1.3333
									1.8286	1.1			2.16	1.6			1.6842	1.216							1.0667	0.6809								1.3333
									1.8286	1.1			2.16	1.6			1.6853	1.219							1.0667	0.6815								1.3517
									1.837	1.1			2.16	1.6			1.6865	1.2235							1.0667	0.6836								1.3538
									1.8375	1.1			2.1647	1.6			1.6889	1.2279							1.0667	0.6857								1.363
									1.84	1.1			2.1647	1.639			1.6941	1.2308							1.0667	0.6857								1.3714
									1.84	1.1059			2.1667	1.6516			1.6941	1.2308							1.0667	0.6857								1.3714
									1.84	1.1077			2.1677	1.6571			1.7	1.2308							1.08	0.6857								1.3714
									1.8462	1.1077			2.1714	1.6593			1.7032	1.2308							1.08	0.6857								1.3714
									1.8462	1.1077			2.1818	1.6667			1.7067	1.2364							1.0839	0.6857								1.3714
									1.8462	1.1077			2.1818	1.6667			1.7067	1.2364							1.0857	0.6857								1.3793
									1.8462	1.1077			2.1818	1.6696			1.7143	1.2364							1.0857	0.6857								1.3818
									1.8462	1.1111			2.1867	1.6727			1.7143	1.2387							1.088	0.6857								1.3867
									1.8462	1.113			2.1867	1.68			1.72	1.2444							1.088	0.6857								1.3867
									1.8462	1.12			2.1895	1.6842			1.7208	1.2444							1.088	0.6857								1.3895
									1.8462	1.12			2.1895	1.6842			1.7231	1.2444							1.0909	0.6857								1.3913
									1.8526	1.12			2.1895	1.6914			1.7231	1.2444							1.0947	0.6857								1.4
									1.8526	1.12			2.1913	1.6941			1.7263	1.2444							1.0947	0.6857								1.4
									1.856	1.1259			2.1961	1.7			1.7263	1.2444							1.0947	0.6857								1.4
									1.8595	1.1259			2.2	1.7067			1.728	1.2571							1.0947	0.6857								1.4118
									1.8667	1.1294			2.2029	1.7143			1.7333	1.2571							1.0971	0.6857								1.4222
									1.8667	1.1294			2.2054	1.7143			1.7333	1.2632							1.1	0.6857								1.4222
									1.8667	1.1294			2.2069	1.7185			1.7333	1.2632							1.1	0.6919								1.4316
									1.8667	1.1294			2.2154	1.7231			1.7333	1.2667							1.1	0.6933								1.44
									1.8667	1.1333			2.2194	1.728			1.7379	1.2706							1.1022	0.6933								1.44
									1.8667	1.1333			2.2222	1.7333			1.7379	1.2741							1.1077	0.6933								1.4476
									1.8667	1.1429			2.2244	1.7333			1.7455	1.28							1.1077	0.6933								1.4545
									1.8667	1.1429			2.2261	1.7333			1.7455	1.28							1.1077	0.6943								1.4545
									1.8667	1.1429			2.2333	1.7333			1.7455	1.28							1.1077	0.6957								1.4667
									1.8667	1.1429			2.24	1.7429			1.75	1.28							1.1077	0.6957								1.4667
									1.8667	1.1429			2.24	1.7455			1.7509	1.28							1.1111	0.6957								1.4737
									1.8824	1.1429			2.24	1.75			1.7514	1.28							1.113	0.6974								1.4769
									1.8857	1.1429			2.24	1.76			1.7524	1.28							1.1152	0.7								1.4769
									1.8909	1.1429			2.24	1.76			1.7524	1.28							1.12	0.7								1.5
									1.8909	1.1556			2.24	1.76			1.7524	1.28							1.12	0.7								1.5059
									1.8909	1.1636			2.2468	1.76			1.7524	1.2857							1.12	0.7								1.5059
									1.8909	1.1636			2.2486	1.76			1.7548	1.2912							1.12	0.7								1.5111
									1.9	1.1636			2.25	1.7655			1.7561	1.2923							1.12	0.7								1.52
									1.9	1.1636			2.2545	1.7684			1.7569	1.2952							1.1243	0.7								1.5304
									1.9	1.1636			2.2588	1.7684			1.76	1.2952							1.1259	0.703								1.5333
									1.9	1.1636			2.2588	1.7778			1.76	1.2952							1.1294	0.704								1.5333
									1.9	1.1636			2.2588	1.7846			1.76	1.2973							1.1294	0.704								1.5385
									1.9	1.1636			2.2667	1.7846			1.76	1.2973							1.1333	0.704								1.6
									1.9048	1.1636			2.2667	1.7882			1.7641	1.3							1.1333	0.704								1.6
									1.9077	1.1692			2.2676	1.7882			1.7684	1.3							1.1333	0.704								1.6
									1.9077	1.1692			2.2691	1.7882			1.7684	1.3091							1.1333	0.704								1.6
									1.9111	1.1714			2.271	1.7882			1.7684	1.3091							1.1345	0.7111								1.6
									1.92	1.1733			2.271	1.7951			1.7684	1.3091							1.1355	0.7111								1.6
									1.92	1.1733			2.271	1.7965			1.7714	1.3091							1.1355	0.7111								1.6
									1.92	1.1733			2.2737	1.8			1.7714	1.3091							1.1368	0.7111								1.6
									1.92	1.1733			2.2857	1.8			1.773	1.3091							1.1385	0.7111								1.6
									1.92	1.1733			2.2857	1.8			1.7778	1.3091							1.1429	0.7111								1.6
									1.92	1.1733			2.2943	1.8			1.7778	1.3091							1.1429	0.7111								1.6
									1.92	1.1733			2.2968	1.8043			1.7778	1.312							1.1429	0.7111								1.6
									1.92	1.1733			2.3	1.8074			1.7778	1.3143							1.1429	0.7111								1.6
									1.92	1.1765			2.3	1.8133			1.7778	1.3156							1.1429	0.7111								1.6
									1.92	1.1789			2.304	1.8182			1.7829	1.3176							1.1429	0.7111								1.6457
									1.92	1.181			2.304	1.8286			1.7846	1.3176							1.1429	0.7111								1.7143
									1.92	1.1907			2.3059	1.8462			1.7882	1.3217							1.1429	0.7111								1.7143
									1.931	1.2			2.3111	1.85			1.7882	1.3217							1.1429	0.7158								1.7231
									1.9333	1.2			2.32	1.8526			1.7882	1.3217							1.1429	0.7172								1.7231
									1.9333	1.2			2.3238	1.8667			1.7882	1.3257							1.1489	0.7172								1.7391
									1.9333	1.2			2.3273	1.8667			1.7965	1.3333							1.15	0.72								1.7778
									1.9333	1.2			2.3273	1.8844			1.8	1.3333							1.152	0.72								1.8
									1.9368	1.2			2.3273	1.8909			1.8	1.3333							1.152	0.72								1.8
									1.9429	1.2			2.3298	1.8909			1.8	1.3333							1.152	0.72								1.8286
									1.9429	1.2			2.3333	1.8909			1.8	1.3333							1.1556	0.72								1.8526
									1.9478	1.2			2.3385	1.9			1.8	1.3419							1.1556	0.7273								1.8667
									1.95	1.2			2.3385	1.9			1.8	1.3419							1.1556	0.7273								1.9556
									1.9556	1.2			2.3385	1.92			1.8016	1.3511							1.1556	0.7273								1.9692
									1.9636	1.2121			2.3403	1.92			1.8051	1.3565							1.1556	0.7273								2.1818
									1.9636	1.216			2.3467	1.92			1.8065	1.36							1.1556	0.7273								2.2545
									1.9657	1.219			2.3467	1.9333			1.8105	1.36							1.1586	0.7273								2.3467
									1.9692	1.2235			2.3529	1.9368			1.8133	1.3647							1.1586	0.7314
									1.9692	1.2235			2.3579	1.9368			1.8133	1.3647							1.1636	0.7333
									1.9733	1.2235			2.3579	1.9429			1.8133	1.3659							1.1636	0.7351
									1.9765	1.2308			2.3579	1.9556			1.8133	1.3714							1.1636	0.7351
									1.9765	1.2308			2.3619	1.9556			1.8162	1.3714							1.1636	0.7351
									1.9765	1.2308			2.3652	1.9556			1.8182	1.3714							1.1636	0.7351
									1.9765	1.2387			2.3673	1.9636			1.8182	1.3714							1.1692	0.7385
									1.9789	1.2444			2.368	1.9692			1.8207	1.3767							1.1692	0.7385
									1.984	1.2444			2.3704	1.9692			1.8222	1.3785							1.1733	0.7385
									1.9862	1.2444			2.3742	1.9765			1.824	1.3818							1.1733	0.7385
									2	1.2444			2.3758	1.9879			1.8286	1.3838							1.1733	0.7385
									2	1.25			2.3771	1.9918			1.8286	1.3846							1.1765	0.7385
									2	1.2522			2.4	2			1.8286	1.4							1.1789	0.7385
									2	1.2571			2.4	2			1.8286	1.4							1.1789	0.7385
									2	1.2571			2.4	2			1.8353	1.4							1.1789	0.7385
									2	1.2571			2.4	2.0267			1.837	1.4							1.1789	0.7385
									2	1.259			2.4	2.048			1.8462	1.4							1.1789	0.7415
									2	1.2632			2.4	2.0528			1.8462	1.4061							1.1789	0.7429
									2	1.2632			2.4	2.0571			1.8462	1.4061							1.1789	0.7429
									2	1.2632			2.4	2.0571			1.8462	1.408							1.1826	0.7429
									2.0148	1.2667			2.4	2.0667			1.8479	1.4118							1.1852	0.7442
									2.0148	1.2667			2.4	2.0741			1.8486	1.4154							1.1871	0.7467
									2.0211	1.269			2.4	2.0766			1.8526	1.4171							1.1897	0.7467
									2.0267	1.269			2.4	2.08			1.8526	1.4171							1.1897	0.7467
									2.0267	1.269			2.4	2.1333			1.856	1.4222							1.1922	0.7467
									2.0308	1.275			2.4	2.1333			1.856	1.4222							1.2	0.7467
									2.0324	1.28			2.4	2.1333			1.8612	1.4222							1.2	0.7467
									2.0364	1.28			2.4348	2.1333			1.8623	1.427							1.2	0.7467
									2.0364	1.28			2.4471	2.1333			1.8667	1.4286							1.2	0.7467
									2.0364	1.28			2.4506	2.1538			1.8667	1.4316							1.2	0.7467
									2.0364	1.28			2.4533	2.16			1.8667	1.4316							1.2	0.7467
									2.0513	1.28			2.4542	2.2			1.8667	1.4316							1.2	0.75
									2.0528	1.28			2.4615	2.2154			1.8667	1.4373							1.2	0.75
									2.0571	1.28			2.4615	2.2261			1.8667	1.44							1.2121	0.75
									2.0571	1.28			2.4615	2.24			1.8667	1.44							1.2138	0.7529
									2.0571	1.28			2.4615	2.24			1.8667	1.44							1.2174	0.7529
									2.0571	1.28			2.4727	2.24			1.8667	1.44							1.219	0.7529
									2.0571	1.28			2.4727	2.2462			1.8743	1.44							1.219	0.7529
									2.0571	1.28			2.4727	2.2545			1.8759	1.4431							1.219	0.7529
									2.0571	1.28			2.4727	2.2588			1.8759	1.4476							1.219	0.7529
									2.0571	1.2903			2.48	2.2769			1.8783	1.4476							1.219	0.7579
									2.0667	1.3			2.4851	2.3			1.8857	1.4476							1.2211	0.7579
									2.0706	1.3037			2.4889	2.3059			1.8857	1.4476							1.2235	0.7579
									2.0706	1.3037			2.4889	2.3111			1.8909	1.4545							1.2235	0.7579
									2.0706	1.3053			2.4889	2.3273			1.8909	1.4545							1.2235	0.7579
									2.0706	1.3091			2.4923	2.3385			1.8909	1.4578							1.2235	0.7579
									2.0727	1.3091			2.5043	2.4			1.8909	1.4629							1.2235	0.7579
									2.08	1.3091			2.5143	2.88			1.9	1.4667							1.2235	0.7607
									2.08	1.3091			2.5143				1.9	1.4667							1.2235	0.7619
									2.08	1.3091			2.5143				1.9	1.4667							1.2255	0.7619
									2.08	1.3091			2.5143				1.9	1.4667							1.2267	0.7619
									2.08	1.3091			2.5143				1.9019	1.4769							1.2308	0.7619
									2.08	1.3091			2.5143				1.9027	1.4769							1.2308	0.7619
									2.087	1.3143			2.5231				1.9027	1.4815							1.2308	0.7619
									2.0923	1.3156			2.5412				1.9048	1.4829							1.2364	0.7619
									2.0923	1.3176			2.5455				1.9048	1.4857							1.2364	0.7619
									2.0923	1.3176			2.56				1.9048	1.4857							1.2444	0.7619
									2.0966	1.3176			2.56				1.9064	1.4857							1.2444	0.7619
									2.0966	1.3333			2.56				1.9077	1.4884							1.2444	0.7619
									2.1	1.3333			2.56				1.9111	1.4933							1.2444	0.7619
									2.1015	1.3333			2.56				1.9111	1.4933							1.2444	0.7652
									2.1053	1.3333			2.56				1.9148	1.5							1.25	0.768
									2.1053	1.3333			2.56				1.9163	1.5							1.25	0.768
									2.1091	1.3333			2.5846				1.92	1.5							1.2522	0.768
									2.113	1.3333			2.5905				1.92	1.5							1.2522	0.7704
									2.1161	1.3511			2.6				1.92	1.503							1.2571	0.7704
									2.1176	1.3511			2.6				1.92	1.5059							1.2571	0.7704
									2.1333	1.3538			2.6				1.92	1.5059							1.2571	0.7704
									2.1333	1.3538			2.6105				1.92	1.5158							1.2571	0.7704
									2.1333	1.36			2.6323				1.92	1.52							1.2632	0.7704
									2.1333	1.363			2.6545				1.92	1.52							1.2632	0.7704
									2.1333	1.363			2.6667				1.92	1.5273							1.2632	0.7704
									2.1333	1.3659			2.6667				1.92	1.5273							1.2632	0.7724
									2.1333	1.3714			2.6667				1.92	1.5273							1.2632	0.7724
									2.1333	1.3714			2.6667				1.9215	1.5273							1.2632	0.7724
									2.1333	1.3714			2.6667				1.9265	1.5304							1.2632	0.7742
									2.1333	1.3714			2.6756				1.9294	1.5304							1.2632	0.7758
									2.1333	1.3714			2.6839				1.9333	1.536							1.2651	0.7771
									2.1333	1.3714			2.6868				1.9368	1.536							1.2651	0.7805
									2.1333	1.3714			2.6909				1.9368	1.5385							1.2667	0.7805
									2.1333	1.3778			2.7				1.9368	1.5429							1.2667	0.7843
									2.1333	1.3818			2.7077				1.9394	1.55							1.28	0.786
									2.15	1.3818			2.72				1.9429	1.5529							1.28	0.8
									2.1517	1.3818			2.72				1.9429	1.5619							1.28	0.8
									2.1538	1.3818			2.72				1.9453	1.5729							1.28	0.8
									2.1565	1.3838			2.7429				1.9459	1.6							1.28	0.8
									2.16	1.3867			2.7429				1.947	1.6							1.28	0.8
									2.16	1.3867			2.7429				1.9494	1.6							1.28	0.8
									2.16	1.3867			2.7429				1.9512	1.6							1.28	0.8
									2.1647	1.3867			2.7636				1.9512	1.6							1.28	0.8
									2.1647	1.3867			2.8				1.9556	1.6							1.28	0.8
									2.1677	1.3913			2.816				1.9556	1.6							1.28	0.8
									2.1677	1.3964			2.8343				1.9556	1.6							1.28	0.8
									2.1714	1.4			2.8444				1.9556	1.6							1.28	0.8
									2.1714	1.4			2.8571				1.9556	1.6							1.28	0.8
									2.176	1.4			2.9091				1.9556	1.6							1.28	0.8
									2.1793	1.4			2.9091				1.9556	1.6							1.28	0.8
									2.1978	1.4			3.0222				1.9623	1.6							1.28	0.8
									2.2	1.4			3.0545				1.9627	1.6							1.28	0.8
									2.2	1.4							1.9636	1.6							1.287	0.8
									2.2	1.4							1.9636	1.6							1.3	0.8
									2.2	1.408							1.9657	1.6							1.3	0.8
									2.2069	1.408							1.9657	1.6							1.3	0.8
									2.208	1.4118							1.9667	1.6							1.3	0.8
									2.2095	1.4118							1.9692	1.6							1.3	0.8
									2.2095	1.4118							1.9692	1.6							1.3	0.8
									2.2095	1.4118							1.9692	1.6							1.3017	0.8
									2.2118	1.4154							1.9692	1.6							1.3037	0.8
									2.2194	1.4222							1.9692	1.6							1.3091	0.8
									2.2222	1.4222							1.9721	1.6							1.3091	0.8
									2.2261	1.4222							1.9765	1.6							1.3091	0.8
									2.2286	1.4222							1.9765	1.6							1.3091	0.8
									2.2303	1.4222							1.9765	1.6							1.3143	0.8
									2.2353	1.4222							1.9782	1.6							1.3161	0.8
									2.24	1.4222							1.9789	1.6							1.3176	0.8
									2.24	1.4316							1.981	1.6							1.3176	0.8
									2.24	1.4316							1.981	1.6							1.3176	0.8
									2.24	1.4316							1.981	1.6							1.3217	0.8
									2.24	1.44							1.984	1.62							1.3333	0.8
									2.24	1.44							1.984	1.6395							1.3333	0.8
									2.2481	1.44							1.9857	1.641							1.3333	0.8
									2.2545	1.4452							1.9862	1.6444							1.3333	0.8
									2.2588	1.4476							1.9879	1.6533							1.3333	0.8
									2.2667	1.45							1.9879	1.664							1.3333	0.8
									2.2667	1.4545							1.9879	1.6762							1.3333	0.8116
									2.2667	1.4545							1.9892	1.6842							1.3405	0.8186
									2.2667	1.4545							1.9911	1.6842							1.3405	0.8195
									2.2737	1.4545							1.9918	1.6889							1.3419	0.8229
									2.2737	1.4545							1.9925	1.7067							1.3419	0.8242
									2.2737	1.4545							2	1.7143							1.3455	0.8258
									2.2737	1.4545							2	1.7143							1.3474	0.8258
									2.2809	1.4609							2	1.7143							1.3474	0.8258
									2.2857	1.4667							2	1.7185							1.3474	0.8258
									2.2857	1.4667							2	1.7231							1.3505	0.8258
									2.2857	1.4667							2	1.7333							1.3538	0.8276
									2.304	1.472							2	1.7412							1.3538	0.8276
									2.304	1.472							2	1.7524							1.3538	0.8296
									2.3059	1.4769							2	1.7524							1.3538	0.8296
									2.3111	1.4769							2	1.7524							1.3538	0.832
									2.3111	1.4769							2	1.7548							1.3538	0.832
									2.3111	1.4769							2	1.76							1.3538	0.832
									2.3111	1.4769							2	1.7778							1.36	0.8338
									2.32	1.4857							2.0056	1.7882							1.363	0.8348
									2.3273	1.4857							2.0103	1.792							1.3714	0.8348
									2.3273	1.4857							2.0106	1.7939							1.3714	0.8348
									2.3273	1.4857							2.0129	1.8							1.3714	0.8348
									2.3273	1.4857							2.0141	1.8							1.3714	0.8348
									2.3333	1.4897							2.016	1.8							1.3714	0.8381
									2.3333	1.4933							2.0211	1.8087							1.3714	0.8381
									2.3385	1.4933							2.0211	1.8133							1.3714	0.8381
									2.3385	1.4933							2.0211	1.8182							1.3714	0.8381
									2.3385	1.4933							2.0226	1.8182							1.3778	0.8381
									2.3385	1.5							2.0235	1.8286							1.3793	0.8381
									2.3467	1.5059							2.0235	1.8286							1.3793	0.8381
									2.3467	1.5059							2.0235	1.8286							1.3818	0.8421
									2.3467	1.5111							2.0267	1.8286							1.3838	0.8421
									2.3467	1.5111							2.0267	1.8462							1.3867	0.8421
									2.3529	1.5238							2.0267	1.8462							1.3895	0.8421
									2.3619	1.5304							2.0267	1.8462							1.3935	0.8436
									2.3631	1.5407							2.0308	1.8462							1.3935	0.8444
									2.3652	1.56							2.0308	1.8489							1.3964	0.8471
									2.368	1.566							2.0317	1.8667							1.3968	0.8471
									2.3771	1.6							2.0324	1.9429							1.4	0.8471
									2.4	1.6							2.0364	1.9636							1.4	0.8471
									2.4	1.6							2.0364	1.9657							1.4	0.8471
									2.4	1.6							2.0444	1.9692							1.4	0.8471
									2.4	1.6							2.0444	1.9721							1.4	0.8533
									2.4	1.6							2.048	1.9765							1.4	0.8533
									2.4	1.6							2.048	2							1.4	0.8533
									2.4	1.6							2.048	2							1.4	0.8533
									2.4	1.6							2.05	2.0114							1.4	0.8533
									2.4	1.6							2.0533	2.0293							1.4061	0.8571
									2.4	1.6							2.0571	2.0364							1.4061	0.8593
									2.4	1.6							2.0571	2.05							1.408	0.8597
									2.4	1.6							2.0571	2.1333							1.408	0.8615
									2.4	1.6							2.0571	2.16							1.408	0.8615
									2.4	1.6							2.0571	2.1689							1.408	0.8615
									2.4	1.6							2.0622	2.1714							1.4095	0.8615
									2.4	1.6							2.0622	2.1867							1.4118	0.8615
									2.4	1.6							2.0632	2.2							1.4118	0.8615
									2.4	1.6							2.0645	2.24							1.4118	0.8615
									2.4421	1.6							2.0645	2.2634							1.4118	0.8615
									2.4471	1.6							2.0645	2.2857							1.4118	0.8615
									2.4727	1.6							2.0667	2.4421							1.4171	0.8667
									2.4842	1.6							2.0683	2.5143							1.4222	0.8667
									2.496	1.6							2.0706								1.4222	0.8678
									2.5	1.6							2.0706								1.4222	0.8727
									2.5	1.6							2.0706								1.4222	0.8727
									2.5	1.6							2.0746								1.4247	0.8727
									2.5043	1.6							2.075								1.4255	0.8727
									2.5143	1.6							2.0757								1.4298	0.8727
									2.5143	1.6							2.08								1.4316	0.8727
									2.5143	1.6							2.08								1.4316	0.8762
									2.518	1.6							2.08								1.4316	0.8774
									2.5263	1.6							2.08								1.44	0.88
									2.5333	1.6							2.0848								1.44	0.88
									2.5358	1.6							2.087								1.44	0.88
									2.5387	1.6							2.087								1.44	0.88
									2.5412	1.65							2.087								1.44	0.8851
									2.5455	1.6571							2.0923								1.44	0.8889
									2.56	1.6615							2.0923								1.44	0.8889
									2.5739	1.6615							2.0923								1.44	0.8889
									2.5846	1.6667							2.0923								1.4476	0.8889
									2.5846	1.6727							2.0923								1.45	0.8889
									2.5872	1.6727							2.0923								1.4545	0.8889
									2.6	1.6842							2.0938								1.4545	0.8889
									2.6074	1.6842							2.0966								1.4545	0.8889
									2.6141	1.6941							2.1008								1.4545	0.8889
									2.6182	1.7							2.1053								1.4545	0.8889
									2.6182	1.7067							2.1053								1.4545	0.8889
									2.6286	1.7067							2.1073								1.4609	0.8889
									2.6353	1.7067							2.1082								1.4609	0.9
									2.6353	1.7143							2.1091								1.4621	0.9
									2.6435	1.7185							2.1091								1.4667	0.9
									2.6667	1.7231							2.1091								1.4667	0.9043
									2.6667	1.7333							2.1106								1.4703	0.9043
									2.6667	1.7333							2.1106								1.472	0.9043
									2.6667	1.7333							2.1111								1.4769	0.9043
									2.6667	1.7391							2.1128								1.4769	0.9043
									2.6667	1.7412							2.1143								1.4769	0.9067
									2.6947	1.7455							2.1143								1.4769	0.9067
									2.7	1.7455							2.1161								1.4815	0.9067
									2.7077	1.7524							2.1161								1.4815	0.9101
									2.7077	1.76							2.1176								1.4857	0.9143
									2.7429	1.7627							2.12								1.4857	0.9143
									2.7429	1.7684							2.1298								1.4857	0.9143
									2.7556	1.7684							2.1333								1.4857	0.9143
									2.7636	1.7778							2.1333								1.4857	0.9143
									2.7692	1.7778							2.1333								1.4857	0.9143
									2.7733	1.7778							2.1333								1.4897	0.9143
									2.8	1.7778							2.1333								1.4897	0.9143
									2.8	1.7778							2.1333								1.4897	0.9143
									2.8444	1.7778							2.1333								1.4897	0.92
									2.8444	1.7882							2.1333								1.4933	0.9212
									2.88	1.8							2.1333								1.4933	0.9231
									2.9	1.8							2.1333								1.4933	0.9231
										1.8087							2.1333								1.4933	0.9263
										1.8286							2.1378								1.4933	0.9263
										1.8462							2.1429								1.4968	0.9263
										1.8462							2.144								1.4979	0.9263
										1.8462							2.1538								1.5	0.929
										1.8462							2.1538								1.503	0.929
										1.8489							2.1647								1.5059	0.9302
										1.8526							2.1647								1.5059	0.9302
										1.8667							2.1714								1.5059	0.9333
										1.8667							2.1714								1.5059	0.9333
										1.8667							2.1714								1.5086	0.9333
										1.8667							2.1714								1.5111	0.9333
										1.8824							2.176								1.5111	0.9333
										1.9							2.1818								1.5111	0.9333
										1.9077							2.1818								1.5111	0.9333
										1.92							2.1878								1.5158	0.9379
										1.92							2.1895								1.5158	0.9391
										1.92							2.1926								1.5158	0.9412
										1.92							2.1943								1.5158	0.9412
										1.92							2.1949								1.5158	0.9412
										1.92							2.2								1.5158	0.9412
										1.9368							2.2								1.52	0.9412
										1.9429							2.2								1.5238	0.9412
										1.9429							2.2								1.5273	0.9455
										1.9478							2.2								1.5304	0.9455
										1.9556							2.2								1.5304	0.9455
										1.9765							2.2054								1.5304	0.9455
										1.9789							2.208								1.5333	0.9455
										1.9911							2.2095								1.5333	0.9481
										2							2.2103								1.5333	0.95
										2							2.2118								1.5385	0.95
										2							2.2154								1.5407	0.9507
										2							2.2154								1.5448	0.9532
										2							2.2182								1.5448	0.96
										2.0129							2.2222								1.5515	0.96
										2.0211							2.2222								1.5698	0.96
										2.0571							2.2222								1.5768	0.96
										2.0571							2.2261								1.6	0.96
										2.08							2.2261								1.6	0.96
										2.1091							2.2275								1.6	0.96
										2.1333							2.2286								1.6	0.96
										2.1333							2.2286								1.6	0.96
										2.1333							2.2333								1.6	0.96
										2.15							2.2376								1.6	0.96
										2.1517							2.24								1.6	0.96
										2.16							2.24								1.6	0.96
										2.1714							2.24								1.6	0.96
										2.176							2.24								1.6	0.96
										2.1818							2.25								1.6	0.9684
										2.2069							2.25								1.6	0.9684
										2.2154							2.25								1.6	0.9714
										2.24							2.2519								1.6	0.9739
										2.24							2.2519								1.6	0.9739
										2.3111							2.2519								1.6	0.9739
										2.4							2.2519								1.6	0.9778
										2.4							2.2545								1.6	0.9778
										2.4							2.2545								1.6	0.9778
										2.4889							2.2545								1.6	0.9778
										2.7429							2.2588								1.6	0.9806
										2.8							2.2588								1.6	0.9846
										2.88							2.2588								1.6	0.9846
																	2.2588								1.6	0.9846
																	2.2667								1.6	0.9872
																	2.2667								1.6	0.9882
																	2.271								1.6	0.9905
																	2.271								1.6	0.9905
																	2.2769								1.6	0.998
																	2.28								1.6	1
																	2.2857								1.6	1
																	2.2857								1.6	1
																	2.2857								1.6	1
																	2.2902								1.6	1.0047
																	2.2915								1.6	1.0057
																	2.2919								1.6	1.0074
																	2.2919								1.6	1.0074
																	2.2933								1.6	1.0105
																	2.2951								1.6	1.0105
																	2.2957								1.6	1.0105
																	2.3								1.6	1.0146
																	2.3018								1.6	1.0154
																	2.3048								1.6	1.0182
																	2.3059								1.6	1.0182
																	2.3084								1.6	1.0182
																	2.3111								1.6	1.0182
																	2.3111								1.6	1.0182
																	2.3158								1.6	1.0182
																	2.3164								1.6	1.0182
																	2.3172								1.6	1.0182
																	2.32								1.6	1.0182
																	2.3218								1.6	1.0182
																	2.3238								1.6	1.0182
																	2.3273								1.6	1.0213
																	2.3273								1.6	1.0213
																	2.3273								1.6	1.024
																	2.3273								1.6	1.024
																	2.332								1.6	1.024
																	2.3333								1.6	1.0286
																	2.3385								1.6	1.0286
																	2.3385								1.6	1.0286
																	2.3385								1.6	1.0286
																	2.3467								1.6	1.0286
																	2.3467								1.6	1.0286
																	2.3467								1.6	1.0286
																	2.3467								1.6	1.0286
																	2.3529								1.6	1.0286
																	2.3529								1.6	1.0286
																	2.3529								1.6	1.0286
																	2.3543								1.6	1.0323
																	2.3579								1.6	1.0353
																	2.3593								1.6	1.0353
																	2.3619								1.6267	1.0353
																	2.3652								1.6327	1.04
																	2.3652								1.6453	1.0435
																	2.3704								1.6457	1.0435
																	2.3704								1.6471	1.0462
																	2.3724								1.6471	1.0462
																	2.3797								1.6471	1.0462
																	2.3822								1.6471	1.0462
																	2.383								1.65	1.0462
																	2.4								1.65	1.0483
																	2.4								1.6525	1.05
																	2.4								1.6533	1.0576
																	2.4								1.6533	1.0667
																	2.4								1.6552	1.0667
																	2.4								1.6604	1.0667
																	2.4								1.6615	1.0667
																	2.4								1.6615	1.0667
																	2.4								1.664	1.0667
																	2.4								1.664	1.0667
																	2.4								1.6667	1.0667
																	2.4								1.6727	1.0667
																	2.4								1.6727	1.0667
																	2.4127								1.6727	1.0667
																	2.425								1.6762	1.0667
																	2.4258								1.6762	1.0667
																	2.4258								1.68	1.0667
																	2.4276								1.6831	1.0667
																	2.4296								1.6842	1.0667
																	2.4296								1.6889	1.0667
																	2.432								1.6914	1.0667
																	2.4333								1.6941	1.0667
																	2.4381								1.6941	1.0667
																	2.4421								1.6941	1.0667
																	2.4421								1.6941	1.0667
																	2.4471								1.7	1.0667
																	2.4471								1.7	1.0667
																	2.45								1.7	1.0667
																	2.4511								1.7	1.0667
																	2.4533								1.7013	1.0783
																	2.4533								1.7043	1.0824
																	2.4571								1.7067	1.0839
																	2.4585								1.7067	1.0839
																	2.4615								1.7067	1.0839
																	2.4702								1.7067	1.088
																	2.4709								1.7067	1.088
																	2.4727								1.7067	1.088
																	2.4727								1.7067	1.088
																	2.4828								1.7067	1.088
																	2.4857								1.7067	1.0901
																	2.4862								1.7103	1.0909
																	2.4889								1.7143	1.0909
																	2.4889								1.7143	1.0927
																	2.5								1.7143	1.0947
																	2.5091								1.7143	1.0947
																	2.5143								1.7164	1.0947
																	2.5191								1.72	1.0971
																	2.5263								1.7231	1.1
																	2.5263								1.7231	1.1
																	2.529								1.7231	1.1
																	2.5333								1.7231	1.1
																	2.5333								1.7231	1.1
																	2.5379								1.7231	1.1
																	2.5379								1.728	1.1034
																	2.5455								1.728	1.1077
																	2.55								1.7297	1.1077
																	2.55								1.7333	1.1077
																	2.56								1.7333	1.1077
																	2.5806								1.7333	1.1077
																	2.5846								1.7333	1.1077
																	2.5872								1.7391	1.1077
																	2.5882								1.7391	1.1077
																	2.5888								1.7391	1.1077
																	2.6								1.7455	1.1077
																	2.6074								1.7455	1.113
																	2.6286								1.7455	1.1152
																	2.6286								1.7455	1.12
																	2.6286								1.7455	1.12
																	2.6378								1.7455	1.12
																	2.6483								1.7455	1.12
																	2.656								1.7524	1.12
																	2.6667								1.7524	1.1234
																	2.6667								1.7548	1.1243
																	2.7259								1.7548	1.1294
																	2.7355								1.7561	1.1294
																	2.7429								1.76	1.1294
																	2.96								1.76	1.1294
																									1.76	1.1294
																									1.76	1.1294
																									1.76	1.1294
																									1.76	1.1333
																									1.76	1.1429
																									1.7655	1.1429
																									1.7684	1.1429
																									1.7684	1.1429
																									1.7684	1.1429
																									1.7684	1.1429
																									1.7714	1.1429
																									1.7714	1.1429
																									1.7714	1.1429
																									1.7714	1.1429
																									1.7745	1.1429
																									1.7778	1.1429
																									1.7778	1.1487
																									1.7778	1.1509
																									1.7778	1.152
																									1.7778	1.1556
																									1.7778	1.1556
																									1.7778	1.1556
																									1.7778	1.1556
																									1.7818	1.1586
																									1.7846	1.16
																									1.7846	1.1636
																									1.7846	1.1636
																									1.7855	1.1636
																									1.7882	1.1636
																									1.7882	1.1636
																									1.7882	1.1636
																									1.7905	1.1636
																									1.792	1.1692
																									1.792	1.1733
																									1.792	1.1733
																									1.7939	1.1733
																									1.8	1.1733
																									1.8	1.1733
																									1.8	1.1733
																									1.8	1.1733
																									1.8	1.1789
																									1.8	1.1789
																									1.8	1.1789
																									1.8	1.1789
																									1.8	1.1789
																									1.8036	1.1789
																									1.8043	1.181
																									1.8047	1.1852
																									1.8051	1.1852
																									1.8065	1.1852
																									1.8065	1.1886
																									1.8087	1.1907
																									1.8087	1.1907
																									1.8133	1.2
																									1.8133	1.2
																									1.8133	1.2
																									1.8182	1.2
																									1.8182	1.2
																									1.8207	1.2
																									1.8207	1.2
																									1.8233	1.2
																									1.8286	1.2
																									1.8286	1.2
																									1.8286	1.2
																									1.8286	1.2
																									1.8286	1.2
																									1.8286	1.2
																									1.8286	1.2
																									1.8286	1.2098
																									1.8286	1.2108
																									1.8286	1.2121
																									1.8286	1.2121
																									1.8316	1.2138
																									1.8323	1.2138
																									1.8327	1.216
																									1.8353	1.219
																									1.84	1.219
																									1.84	1.2211
																									1.84	1.2235
																									1.8424	1.2235
																									1.8424	1.2235
																									1.8462	1.2235
																									1.8462	1.2235
																									1.85	1.2255
																									1.85	1.2267
																									1.8526	1.2267
																									1.8526	1.2267
																									1.8526	1.2308
																									1.856	1.2308
																									1.856	1.2308
																									1.856	1.2308
																									1.856	1.2308
																									1.8568	1.2343
																									1.8571	1.2343
																									1.8581	1.2387
																									1.8581	1.2387
																									1.8667	1.2444
																									1.8667	1.2444
																									1.8667	1.2444
																									1.8667	1.2444
																									1.8667	1.2444
																									1.8667	1.2444
																									1.8667	1.2444
																									1.8667	1.2444
																									1.8667	1.2522
																									1.8667	1.2571
																									1.8712	1.2571
																									1.8743	1.2571
																									1.8743	1.2571
																									1.8759	1.2571
																									1.8759	1.2571
																									1.8759	1.2571
																									1.8783	1.2632
																									1.8783	1.2632
																									1.8783	1.2632
																									1.88	1.2667
																									1.8807	1.2667
																									1.8824	1.2667
																									1.8824	1.28
																									1.8824	1.28
																									1.8824	1.28
																									1.8824	1.28
																									1.8824	1.28
																									1.8824	1.28
																									1.8857	1.28
																									1.8857	1.28
																									1.8909	1.28
																									1.8909	1.28
																									1.8909	1.28
																									1.8909	1.2878
																									1.8954	1.2923
																									1.8963	1.2952
																									1.8963	1.2952
																									1.8963	1.2952
																									1.8963	1.2952
																									1.9	1.2952
																									1.9	1.3
																									1.9048	1.3
																									1.9048	1.3
																									1.9077	1.3
																									1.9077	1.3
																									1.9077	1.3
																									1.9077	1.3
																									1.9077	1.3017
																									1.9111	1.3023
																									1.92	1.3037
																									1.92	1.3037
																									1.92	1.3037
																									1.92	1.3091
																									1.92	1.3091
																									1.92	1.3091
																									1.92	1.3091
																									1.92	1.3091
																									1.92	1.3091
																									1.92	1.3128
																									1.9282	1.3143
																									1.9294	1.3143
																									1.9294	1.3176
																									1.931	1.3176
																									1.931	1.3176
																									1.9333	1.3176
																									1.9333	1.3176
																									1.9333	1.3333
																									1.9333	1.3333
																									1.9333	1.3333
																									1.9349	1.3333
																									1.9368	1.3333
																									1.9368	1.3333
																									1.9368	1.3333
																									1.9429	1.3333
																									1.9429	1.3333
																									1.9429	1.3333
																									1.9429	1.3333
																									1.9429	1.3333
																									1.9451	1.3419
																									1.9478	1.344
																									1.9478	1.344
																									1.9478	1.344
																									1.9491	1.344
																									1.952	1.344
																									1.9556	1.3474
																									1.9556	1.3474
																									1.9556	1.3538
																									1.9556	1.3538
																									1.9592	1.3538
																									1.96	1.3538
																									1.9636	1.3576
																									1.9636	1.36
																									1.9636	1.36
																									1.9657	1.36
																									1.9692	1.36
																									1.9692	1.36
																									1.9692	1.36
																									1.9692	1.363
																									1.9692	1.3714
																									1.9721	1.3714
																									1.9733	1.3714
																									1.9765	1.3714
																									1.981	1.3714
																									1.981	1.3714
																									1.981	1.3714
																									1.981	1.3714
																									1.981	1.3714
																									1.981	1.3714
																									1.984	1.3714
																									1.984	1.3714
																									1.984	1.3793
																									1.984	1.3793
																									1.9855	1.3818
																									1.9862	1.3818
																									1.9862	1.3818
																									1.9918	1.3867
																									1.9925	1.3867
																									2	1.3867
																									2	1.3867
																									2	1.3867
																									2	1.3913
																									2	1.3913
																									2	1.3913
																									2	1.3913
																									2	1.3935
																									2	1.3935
																									2	1.4
																									2.0078	1.4
																									2.0103	1.4
																									2.0114	1.4
																									2.0114	1.4049
																									2.0148	1.408
																									2.0148	1.4118
																									2.0148	1.4171
																									2.0174	1.4222
																									2.0174	1.4222
																									2.0211	1.4222
																									2.0211	1.4222
																									2.0211	1.4222
																									2.0211	1.4222
																									2.0267	1.4222
																									2.0267	1.4222
																									2.0308	1.4222
																									2.0364	1.4222
																									2.0364	1.4222
																									2.0364	1.4222
																									2.0364	1.4316
																									2.0364	1.4316
																									2.0364	1.4316
																									2.0364	1.4316
																									2.0364	1.4345
																									2.0414	1.44
																									2.0444	1.44
																									2.0444	1.44
																									2.05	1.44
																									2.0522	1.44
																									2.0571	1.44
																									2.0571	1.45
																									2.0571	1.4545
																									2.0571	1.4545
																									2.0571	1.4545
																									2.0622	1.4545
																									2.0645	1.4545
																									2.0645	1.4545
																									2.0645	1.4545
																									2.0645	1.4609
																									2.0645	1.4667
																									2.0667	1.4667
																									2.0706	1.4667
																									2.0706	1.4667
																									2.0706	1.4667
																									2.0732	1.4667
																									2.0741	1.472
																									2.08	1.472
																									2.08	1.4769
																									2.08	1.4769
																									2.08	1.4769
																									2.0837	1.4769
																									2.087	1.4829
																									2.087	1.4857
																									2.0889	1.4857
																									2.0923	1.4857
																									2.0923	1.4857
																									2.0923	1.4933
																									2.0923	1.4968
																									2.0966	1.5
																									2.1	1.5
																									2.102	1.5
																									2.1079	1.5
																									2.112	1.5
																									2.1161	1.502
																									2.1161	1.5059
																									2.1169	1.5059
																									2.12	1.5059
																									2.1209	1.5086
																									2.1333	1.5111
																									2.1333	1.5111
																									2.1333	1.5111
																									2.1333	1.5158
																									2.1333	1.5158
																									2.1333	1.5158
																									2.1333	1.5158
																									2.1333	1.52
																									2.1333	1.52
																									2.1333	1.52
																									2.1333	1.522
																									2.1333	1.5238
																									2.1333	1.5273
																									2.1333	1.5304
																									2.1333	1.5333
																									2.1333	1.536
																									2.1333	1.536
																									2.1333	1.5385
																									2.1486	1.55
																									2.15	1.5529
																									2.15	1.5543
																									2.15	1.5556
																									2.1517	1.5568
																									2.1565	1.559
																									2.1581	1.5686
																									2.1581	1.6
																									2.16	1.6
																									2.1622	1.6
																									2.1647	1.6
																									2.1647	1.6
																									2.1647	1.6
																									2.1647	1.6
																									2.1699	1.6
																									2.1714	1.6
																									2.1714	1.6
																									2.1714	1.6
																									2.1714	1.6
																									2.1714	1.6
																									2.176	1.6
																									2.176	1.6
																									2.1778	1.6
																									2.1818	1.6
																									2.1818	1.6
																									2.1818	1.6
																									2.1818	1.6
																									2.1818	1.6
																									2.1895	1.6
																									2.1895	1.6286
																									2.1895	1.6471
																									2.1895	1.6593
																									2.1895	1.664
																									2.1926	1.664
																									2.1926	1.6667
																									2.1943	1.6696
																									2.1953	1.6762
																									2.2	1.68
																									2.2	1.6842
																									2.2	1.6842
																									2.2	1.6865
																									2.2095	1.6877
																									2.2123	1.6923
																									2.2154	1.6941
																									2.2154	1.6941
																									2.2154	1.7
																									2.2194	1.7
																									2.2194	1.7
																									2.2222	1.7
																									2.2222	1.7021
																									2.2261	1.7067
																									2.2261	1.7067
																									2.24	1.7067
																									2.24	1.7103
																									2.24	1.7143
																									2.24	1.7143
																									2.24	1.7143
																									2.24	1.7231
																									2.24	1.7231
																									2.24	1.7333
																									2.24	1.7455
																									2.2545	1.7455
																									2.2588	1.7455
																									2.2588	1.7455
																									2.2588	1.7524
																									2.2621	1.7524
																									2.2667	1.7569
																									2.2667	1.76
																									2.2698	1.76
																									2.2769	1.76
																									2.2769	1.7655
																									2.2857	1.7684
																									2.2857	1.7778
																									2.2857	1.7778
																									2.2857	1.7846
																									2.2857	1.7867
																									2.2857	1.7882
																									2.2933	1.8
																									2.2957	1.8
																									2.2974	1.8087
																									2.3	1.8133
																									2.3	1.8133
																									2.3	1.8133
																									2.304	1.8286
																									2.3091	1.8286
																									2.3111	1.8286
																									2.3111	1.8286
																									2.3111	1.84
																									2.3273	1.8462
																									2.3273	1.8526
																									2.3273	1.856
																									2.3273	1.8667
																									2.3333	1.8667
																									2.3333	1.8667
																									2.3333	1.8667
																									2.3385	1.8667
																									2.3467	1.8667
																									2.35	1.8824
																									2.3529	1.8824
																									2.3579	1.8824
																									2.3619	1.8909
																									2.3619	1.9
																									2.3619	1.9
																									2.3652	1.9048
																									2.3704	1.9077
																									2.3719	1.92
																									2.3742	1.92
																									2.3784	1.9368
																									2.3784	1.9394
																									2.3805	1.9429
																									2.3822	1.9429
																									2.4	1.9429
																									2.4	1.9429
																									2.4	1.95
																									2.4	1.9692
																									2.4	1.984
																									2.4	1.984
																									2.4	1.9879
																									2.4	2
																									2.4	2
																									2.4	2
																									2.4	2
																									2.4	2
																									2.4	2
																									2.4	2
																									2.4	2
																									2.417	2
																									2.4211	2.0211
																									2.4229	2.0267
																									2.4276	2.0267
																									2.432	2.0364
																									2.4412	2.0444
																									2.4421	2.0571
																									2.4533	2.0571
																									2.4558	2.0571
																									2.4615	2.0641
																									2.4615	2.08
																									2.4615	2.08
																									2.4667	2.087
																									2.4709	2.1
																									2.4774	2.1
																									2.48	2.1091
																									2.4828	2.1333
																									2.4889	2.1474
																									2.5	2.1565
																									2.5	2.1647
																									2.5	2.1647
																									2.5	2.1714
																									2.5067	2.1818
																									2.5143	2.1878
																									2.5143	2.2154
																									2.5212	2.2154
																									2.5436	2.2462
																									2.5481	2.2857
																									2.56	2.2857
																									2.56	2.2957
																									2.5739	2.3273
																									2.5739	2.3652
																									2.5778	2.4
																									2.5846	2.4276
																									2.5905	2.4381
																									2.6105	2.6667
																									2.6182	2.7294
																									2.6667	2.9
																									2.6667
																									2.6667
																									2.6667
																									2.7034
																									2.72
																									2.7294
																									2.7333
																									2.7586
																									2.7733
																									2.8308
																									2.8444
																									2.8632
																									2.88
																									2.9091
																									3.0769
[truncated: 24 more columns]
