# Supplementary material for: Phosphatidylinositol-3-phosphate-dependent Klp98A recruitment regulates endosomal flux underlying developmental synaptic remodeling via Rab4
Source: J Cell Sci. 2026 Mar 27;139(6):jcs264782. doi: 10.1242/jcs.264782 (PMC13070254; doi:10.1242/jcs.264782)
Supplement: TableS8. — Raw data values of anti-GFP intensity per unit area values (A.U. μm-2) in the segmental nerve axons for control and InR-CFP overexpression background (fig. S3C-D). [file joces-139-264782-TableS8.xlsx]

## Sheet: Sheet1
			anti-GFP Intensity / Area (A.U. µm-2)
			Axons
			InR-CFP	Control
			1.57484e+06	457279
			1.34967e+06	496584
			1287651	160710
			1.05155e+06	164462
			1.88818e+06	105191
			1.17538e+06	294206
			1.46377e+06	146211
			763020	189883
