# Supplementary material for: Phosphatidylinositol-3-phosphate-dependent Klp98A recruitment regulates endosomal flux underlying developmental synaptic remodeling via Rab4
Source: J Cell Sci. 2026 Mar 27;139(6):jcs264782. doi: 10.1242/jcs.264782 (PMC13070254; doi:10.1242/jcs.264782)
Supplement: TableS9. — Sheet 1: Raw data values of percentage colocalized vesicles of the total (Rab4mRFPand 2xFYVE-GFP) in different pharmacological treatments in wandering third instar larvae (Fig. 6C-D)and at different developmental timepoints (Fig. 8C-D). Sheet 2: Raw data values of total Rab4vesicles and colocalized vesicle numbers in different pharmacological treatments and at different developmental time points. [file joces-139-264782-TableS9.xlsx]

## Sheet: % colocalization
		Rab4mRFP-2xFYVE-GFP colocalization					Rab4mRFP-2xFYVE-GFP colocalization
		% Colocalized vesicles/Total (Rab4 + 2xFYVE-GFP) vesicles					% Colocalized vesicles/Total Rab4 vesicles
		WT	1.7 nM Insulin	SAR405	SAR405+1.7nM Insulin		72 hours AEL	80 hours AEL	90 hours AEL
							43.75	51.327	28.839
		4.33437	13.2444	7.14286	12.6582		46.479	45.402	30.969
		7.84983	12.7119	16.2162	5.66038		37.113	57.143	28.435
		6.06061	15.8358	7.29927	15.6204		29.464	66.667	23.577
		9.77444	23.5569	3.61446	25.2747		27.2	32	32.21
		3.08008	23.9832	9.87654	16.6144		35.338	34.138	40.5
		10.1949	22.8883	7.01754	17.7215		22.464	50.633	36.508
		9.26471	21.1268	10.8844	13.7536		35.294	39.545	43.564
		9.82036	21.6216	18.5714	9.58904		29.032	45.679	35.821
		10.9375	17.8994	20.1493	11.1111		22.222	35.822	34.694
		18.2237	10.1243	10.9375	3.33333		24	37.349	21.429
		13.7275	22.018		7		30.435	38.976	34.599
		20.4545			9.7561		16.529	37.931	27.848
		10.8312					14.599	45.312	32.31
		11.5493					12.346	41.379	23.404
							19.565	38.593	30.769
		All values in %					23.711		29.101
							12.903		28.395
							28.125		32.883
							22.785		21.66
							18.627		22.032
							8.114		20.397
							29.412		22.5
							12.042		30
							7.692		26.284
							18.325
							18.952
							20.755
							12.871

## Sheet: Total vesicle numbers
		Rab4mRFP-2xFYVE-GFP colocalization					Rab4mRFP-2xFYVE-GFP colocalization					Rab4mRFP-2xFYVE-GFP colocalization				Rab4mRFP-2xFYVE-GFP colocalization
		Total vesicles (Rab4 and 2xFYVE-GFP)					Colocalized vesicles (Rab4 and 2xFYVE-GFP)					Total Rab4 vesicles				Colocalized vesicles
		WT	Insulin 1.7nM	Vps34 Inhibitor	Insulin 1.7nM + Vps34 Inhibitor		WT	Insulin 1.7nM	Vps34 Inhibitor	Insulin 1.7nM + Vps34 Inhibitor		72 hours AEL	80 hours AEL	90 hours AEL		72 hours AEL	80 hours AEL	90 hours AEL
		323	2250	70	158		14	298	5	20		112	113	534		49	58	154
		293	472	37	53		23	60	6	3		71	174	423		33	79	131
		132	341	137	685		8	54	10	107		97	36	313		36	12	89
		133	641	83	91		13	151	3	23		336	12	123		99	8	29
		487	1426	243	319		15	342	24	53		125	25	267		34	8	86
		667	734	228	79		68	168	16	14		133	290	200		47	99	81
		680	213	147	349		63	45	16	48		552	316	126		124	160	46
		835	111	70	146		82	24	13	14		34	220	808		12	87	352
		704	676	134	45		77	121	27	5		31	81	134		9	37	48
		2173	563	64	30		396	57	7	1		18	170	49		4	61	17
		998	2993		200		137	659		14		50	249	28		12	93	6
		308			41		63			4		115	254	237		35	99	82
		397					43					121	87	237		20	33	66
		355					41					137	64	242		20	29	78
												162	116	94		20	48	22
	Total	8485	10420	1213	2196		1043	1979	127	306		138	469	65		27	181	20
												97		189		23		55
												186		81		24		23
												96		222		27		73
												79		326		18		69
												102		817		19		180
												456		554		37		113
												85		240		25		54
												191		390		23		117
												130		331		10		87
												191				35
												248				47
												159				33
												101				13
											Total	4353	2676	7030		915	1092	2078
