# Supplementary material for: Phosphatidylinositol-3-phosphate-dependent Klp98A recruitment regulates endosomal flux underlying developmental synaptic remodeling via Rab4
Source: J Cell Sci. 2026 Mar 27;139(6):jcs264782. doi: 10.1242/jcs.264782 (PMC13070254; doi:10.1242/jcs.264782)
Supplement: TableS10. — Sheet 1: Raw data values of Rab4mRFP and 2xFYVEGFP intensities (A.U.) on single vesicles and their average velocities (μm/sec) in the distal axons of cholinergic neurons from the genotype cha<Rab4mRFP, 2xFYVEGFP (Fig. 6E-F). Sheet 2: Raw data values of Rab4mRFP intensities (A.U.) on single vesicles and their average velocities (μm/sec) in the distal neurons from the genotype cha<Rab4mRFP/+ (Fig. S7C). [file joces-139-264782-TableS10.xlsx]

## Sheet: Sheet1
	Intensity values for both fluorophores and average velocity values are calculated from the same vesicle (Genotype: chaGal4>Rab4mRFP, 2xFYVEGFP)
		Vesicle count	2xFYVE-GFP Intensity (A.U.)	Rab4 Intensity (A.U.)	Average velocity (μm/sec)
		1	253.6	156.467	0.280171
		2	270.843	153.255	0.426571
		3	145.375	228.281	1.62989
		4	133.589	167.786	0.135954
		5	129.595	194.81	1.9039
		6	182.681	172.493	0.633766
		7	122.75	122.288	1.43904
		8	233.353	149.667	0.36696
		9	227.125	153.325	0.224514
		10	298.781	147.719	0.348297
		11	212.044	159.912	0.390589
		12	233.81	119.797	0.189109
		13	167.814	134.443	0.0199943
		14	134.482	151.024	0.181337
		15	105.898	146.367	0.696497
		16	145.058	132.538	0.0588914
		17	192.651	135.987	0
		18	108.238	124.238	0.82981
		19	110.806	134.097	0.874863
		20	137.633	127.8	0.0737086
		21	134.442	130.731	0.476749
		22	305.886	166.955	0.0100114
		23	213.595	174.73	0.0941143
		24	236.838	155.243	0.0851314
		25	287.765	151.529	0.00707429
		26	214.895	132.105	0.0731667
		27	108.229	128.614	1.38904
		28	149.071	115.457	0.246793
		29	171.481	127.57	0.144017
		30	137.318	134.705	1.91759
		31	150.808	126.442	0.312206
		32	127.784	129.529	0.817523
		33	194.339	131.482	0
		34	177.558	122.605	0.72795
		35	248.122	131.835	0.0455486
		36	194.275	127.112	0.101874
		37	110.159	122.614	1.07585
		38	123.676	126.912	1.65433
		39	168.75	140.031	0.0937714
		40	163.075	134.588	0.113549
		41	348.676	184.946	0.0397829
		42	117.019	153.231	1.04511
		43	381.676	165.622	0.121709
		44	207.846	159.115	0.993789
		45	223.375	140.188	0.853561
		46	161.808	119.538	0.142029
		47	213.672	310.426	0.463169
		48	130.781	132.25	1.15779
		49	152.594	129.75	0.148783
		50	234.781	142.25	0.01208
		51	236.941	148.647	0.0179257
		52	285.05	143.45	0.107194
		53	287.9	140.843	0.298754
		54	227.558	144.965	0.208903
		55	112.562	111.125	2.06069
		56	232.98	139.824	0.0341714
		57	159.405	128	0.934964
		58	122.125	132.844	2.45319
		59	163.147	120.088	2.34091
		60	120.3	137.114	1.33761
		61	193.391	127.461	1.06158
		62	130.65	125.817	2.51721
		63	111.288	122.327	1.63909
		64	198.721	143.791	0.137023
		65	240.321	138.386	0.0515294
		66	130.25	119.49	1.47711
		67	258.377	134.681	0.304321
		68	324.205	152.227	0.0255258
		69	116.432	125.432	2.03998
		70	111.135	132.75	2.65176
		71	156.633	128.667	0.120531
		72	304.686	137.696	0.00651579
		73	194.898	136.531	0.21702
		74	237.513	135.739	0.29522

## Sheet: Sheet2
		(Genotype: chaGal4>Rab4mRFP/+)
		Vesicle count	Rab4 intensity on single vesicles (A.U.)	Net Average Velocity (µm/sec)
		1	150.373	0.861269
		2	127.136	2.08336
		3	141.162	1.18784
		4	149.523	0.757495
		5	220.969	0.311387
		6	173.214	0.382097
		7	147.981	2.04017
		8	138.686	0.639161
		9	177.267	0.209957
		10	147	0.982118
		11	148.25	0.493505
		12	175.283	0.718405
		13	148.8	0.418753
		14	152.705	0.31786
		15	140.414	1.27387
		16	150.773	0.650129
		17	156.318	0.991207
		18	136.861	0.729043
		19	149.29	0.575882
		20	144.045	0.808247
		21	138.396	0.57429
		22	142.968	0.803914
		23	137.618	0.910258
		24	182.692	0.576043
		25	256.85	0.669677
		26	157.714	0.52414
		27	240.611	1.47865
		28	219	0.486688
		29	181	0.324806
		30	169.559	1.93182
		31	203.059	0.957967
		32	196.159	0.409774
		33	158.062	1.01278
		34	147.667	0.729172
		35	121.269	0.414892
		36	167.932	0.367441
		37	173.176	0.387935
		38	240.814	0.702699
		39	253.183	0.490226
		40	161.719	0.771161
		41	184.06	1.63406
		42	155	0.869527
		43	207	0.421226
		44	182.8	0.634237
		45	220.066	0.480226
		46	160.765	0.920914
		47	169.27	1.04932
		48	248.188	0.472591
		49	217.898	1.43443
		50	425.041	0.43972
		51	205.783	0.900688
		52	163.243	0.625
		53	178.635	1.62602
		54	152.857	0.727688
		55	154.154	0.628634
