# Supplementary material for: Phosphatidylinositol-3-phosphate-dependent Klp98A recruitment regulates endosomal flux underlying developmental synaptic remodeling via Rab4
Source: J Cell Sci. 2026 Mar 27;139(6):jcs264782. doi: 10.1242/jcs.264782 (PMC13070254; doi:10.1242/jcs.264782)
Supplement: TableS11. — Sheet 1: Raw data values of percentage colocalized vesicles of the total (Rab4mRFP and Klp98A-GFP) in different pharmacological treatments in wandering third instar larvae (Fig. 7F-G) and at different developmental timepoints (Fig. 8A-B). Sheet 2: Raw data values of total Rab4 vesicles and Rab4mRFP-Klp98AGFP colocalized vesicle numbers in different pharmacological treatments and at different developmental time points. [file joces-139-264782-TableS11.xlsx]

## Sheet: All values in percentage
		Rab4mRFP-Klp98A-GFP colocalization					Rab4mRFP-Klp98A-GFP colocalization
		% Colocalized vesicles/Total Rab4 vesicles					% Colocalized vesicles/Total Rab4 vesicles
		No Insulin	Insulin 1.7nM	Vps34 Inhibitor + Insulin 1.7nM			72 hours AEL	80 hours AEL	90 hours AEL
		44.898	49.721	19.728			32.268	51.128	40.805
		40.816	49.057	25.926			40.611	55.769	38.983
		35.192	52.101	27.679			41.724	56.796	41.892
		40.964	47.34	25.701			33.417	42.009	35.838
		32.247	50.781	23.636			36.944	49.138	39.419
		34.513	47.212	14.815			32.203	54.255	35.769
		27.73	45.695	36			26.917	61.333	47.531
		23.793	50.739	24.227			38.783	60.952	40.406
		32.108	50.989	36.986			36.667	46.602	37.805
		40.714	47.303	39.655			29.897	71.605	37.607
			50.432	29.213			39.837	68.966	34.211
			58.367	26.471			41.406	57.5	46.444
							34.307	67.5	51.724
							24.324	57.286	52.846
		All values in %					25.926	41.455	36.842
							32.061	55.08	52.778
							30.526	50	37.705
							36	41.8
							21.809	48.72
							34.35	60.702
							36.84	49.157
							32.237	39.13
							27.969	56.962
								52.113
								52.577
								53.654
								52.252
								57.692
								44.79
								70.69
								76.522
								75.12
								70.803
								77.67
								77.143
								56.643

## Sheet: Total vesicle numbers
		Rab4mRFP-Klp98A-GFP colocalization					Rab4mRFP-Klp98A-GFP colocalization								Rab4mRFP-Klp98A-GFP colocalization					Rab4mRFP-Klp98A-GFP colocalization
		Total Rab4 vesicles					Colocalized vesicles								Total Rab4 vesicles					Colocalized vesicles
		No Insulin	Insulin 1.7nM	Vps34 Inhibitor + Insulin 1.7nM			No Insulin	Insulin 1.7nM	Vps34 Inhibitor + Insulin 1.7nM						72 hours AEL	80 hours AEL	90 hours AEL			72 hours AEL	80 hours AEL	90 hours AEL
		196	179	147			88	89	29						313	266	522			101	136	213
		196	159	81			80	78	21						229	156	177			93	87	69
		287	119	112			101	62	31						290	206	222			121	117	93
		249	188	214			102	89	55						799	438	173			267	184	62
		859	128	110			277	65	26						360	116	241			133	57	95
		226	269	459			78	127	68						472	94	520			152	51	186
		577	151	150			160	69	54						639	150	162			172	92	77
		290	406	194			69	206	47						263	105	443			102	64	179
		408	708	146			131	361	54						180	103	164			66	48	62
		140	723	58			57	342	23						97	81	234			29	58	88
			579	89				292	26						123	87	190			49	60	65
			245	68				143	18						128	80	239			53	46	111
															274	200	116			94	135	60
	Total	3428	3854	1828			1143	1923	452						148	199	123			36	114	65
															162	275	57			42	114	21
															131	561	144			42	309	76
															95	364	122			29	182	46
															50	488				18	204
															188	589				41	287
															163	285				56	173
															19	415				7	204
															152	138				49	54
															261	158				73	90
																213					111
																97					51
																520					279
																333					174
																182					105
																643					288
																290					205
																115					88
																209					157
																137					97
																103					80
																175					135
																143					81
														Total	5536	8714	3849			1825	4717	1568
